# Supplementary material for: Large-Scale Determination of Sequence, Structure, and Function Relationships in Cytosolic Glutathione Transferases across the Biosphere
Source: PLoS Biol. 2014 Apr 22;12(4):e1001843. doi: 10.1371/journal.pbio.1001843 (PMC3995644; doi:10.1371/journal.pbio.1001843)
Supplement: Table S2 — Total counts of representative nodes and member sequences in level 1 and level 2 subgroups. (XLSX) [file pbio.1001843.s006.xlsx]

## Sheet: GST26Nstar100_Ts_ID50reps_fullc
Table S2. Total counts of representative nodes and member sequences in Level 1 and Level 2 subgroups.
Level 1 subgroup	Level 2 subgroup	number of representative nodes	total number of sequences
AMPS: Alpha-, Mu-, Pi-, and Sigma-like		262	1033
	AMPS.1	205	921
Main		1630	10884
	Main.1: Beta-like	320	1965
	Main.2: Nu-like	139	1642
	Main.3: Omega- and Tau-like	154	1252
	Main.4: Theta-like	149	872
	Main.5: Phi-like	58	422
	Main.6	38	191
	Main.7	51	338
	Main.8: Zeta-like	62	666
	Main.9	68	412
	Main.10	22	281
	Main.11: Lambda-like	3	59
	Main.12	48	417
	Main.13	18	363
	Main.14	37	184
	Main.15	14	184
	Main.16	40	112
	Main.17	10	110
	Main.18	6	109
	Main.19	10	86
	Main.20	12	80
	Main.21	19	77
	Main.22	17	76
	Main.23	23	75
	Main.24	9	70
	Main.25	14	70
	Main.26	10	65
	Main.27	2	62
	Main.28	15	59
R1		40	87
	R1.1	36	81
R2		37	193
	R2.1	8	97
	R2.2	25	92
R3		35	92
	R3.1	33	88
R4		20	164
	R4.1	19	163
Xi-like		80	920
	Xi.1	79	919
