# Supplementary material for: Large-Scale Determination of Sequence, Structure, and Function Relationships in Cytosolic Glutathione Transferases across the Biosphere
Source: PLoS Biol. 2014 Apr 22;12(4):e1001843. doi: 10.1371/journal.pbio.1001843 (PMC3995644; doi:10.1371/journal.pbio.1001843)
Supplement: Table S4 — Experimentally characterized cytGSTs and their substrates. Proteins with experimental confirmation of cytGST-like activity are listed. “This work” means the experimental data are from assays run for this work. Column titles and definitions: accn, UniProt accession; ID in network, identifier for a non-redundant protein used in the full networks; reference, PubMed ID or “This work”; source, database from which evidence was extracted or “This work”; efdid, protein identifier for accessing a protein in the SFLD; link to protein in the SFLD, URL address to the protein in the SFLD. The full names for shortened level 2 subgroup names in the table are: AMPS.1: Alpha-, Mu-, Pi-, and Sigma-like; Main.1: Beta-like; Main.2: Nu-like; Main.3: Omega- and Tau-like; Main.4: Theta-like; Main.5: Phi-like; and Main.8: Zeta-like. (XLSX) [file pbio.1001843.s008.xlsx]

## Sheet: FigS4_GOA_BRENDA_SOAP_ManLit_EF
Table S4. Experimentally characterized cytGSTs and their substrates
accn	ID in network	Level 2 subgroup in the SFLD	reaction type	substrate	biologically relevant reaction	reference	source	efdid	link to protein in the SFLD
Q0ZS46	A5K142	AMPS.1	conjugate addition	ethacrynic acid		PMID:17459379	BRENDA	55834	http://sfld.rbvi.ucsf.edu/django/efd/55834
Q0ZS46	A5K142	AMPS.1	nucleophilic aromatic substitution	1-chloro-2,4-dinitrobenzene		PMID:17459379	BRENDA	55834	http://sfld.rbvi.ucsf.edu/django/efd/55834
Q0ZS46	A5K142	AMPS.1	nucleophilic aromatic substitution	1-chloro-2,4-dinitrobenzene		PMID:19467220	BRENDA	55834	http://sfld.rbvi.ucsf.edu/django/efd/55834
Q0ZS46	A5K142	AMPS.1	nucleophilic aromatic substitution	1,2-dichloro-4-nitrobenzene		PMID:17459379	BRENDA	55834	http://sfld.rbvi.ucsf.edu/django/efd/55834
A7LFK0	A7LFK0	AMPS.1	nucleophilic aromatic substitution	1-chloro-2,4-dinitrobenzene		PMID:18671936	BRENDA	228089	http://sfld.rbvi.ucsf.edu/django/efd/228089
A7LFK1	A7LFK1	AMPS.1	nucleophilic aromatic substitution	1-chloro-2,4-dinitrobenzene		PMID:18671936	BRENDA	232308	http://sfld.rbvi.ucsf.edu/django/efd/232308
P04904	B6DYP8	AMPS.1	nucleophilic substitution	1-methyl-4-nitro-5-(4-nitrophenylthio)-1H-imidazole		PMID:18211812	BRENDA	55736	http://sfld.rbvi.ucsf.edu/django/efd/55736
P04904	B6DYP8	AMPS.1	nucleophilic substitution	azathioprine		PMID:18211812	BRENDA	55736	http://sfld.rbvi.ucsf.edu/django/efd/55736
B6RB00	B6RB00	AMPS.1	conjugate addition	ethacrynic acid		PMID:18703158	BRENDA	230038	http://sfld.rbvi.ucsf.edu/django/efd/230038
B6RB00	B6RB00	AMPS.1	nucleophilic aromatic substitution	1-chloro-2,4-dinitrobenzene		PMID:18703158	BRENDA	230038	http://sfld.rbvi.ucsf.edu/django/efd/230038
B6RB01	B6RB01	AMPS.1	conjugate addition	ethacrynic acid		PMID:18703158	BRENDA	230039	http://sfld.rbvi.ucsf.edu/django/efd/230039
B6RB01	B6RB01	AMPS.1	nucleophilic aromatic substitution	1-chloro-2,4-dinitrobenzene		PMID:18703158	BRENDA	230039	http://sfld.rbvi.ucsf.edu/django/efd/230039
B6RB02	B6RB02	AMPS.1	conjugate addition	ethacrynic acid		PMID:18703158	BRENDA	231982	http://sfld.rbvi.ucsf.edu/django/efd/231982
B6RB02	B6RB02	AMPS.1	nucleophilic aromatic substitution	1-chloro-2,4-dinitrobenzene		PMID:18703158	BRENDA	231982	http://sfld.rbvi.ucsf.edu/django/efd/231982
D3U1A5	D3U1A5	AMPS.1	nucleophilic aromatic substitution	1-chloro-2,4-dinitrobenzene		PMID:20145100	BRENDA	230733	http://sfld.rbvi.ucsf.edu/django/efd/230733
O15217	O15217	AMPS.1	conjugate addition	4-hydroxydecenal		PMID:9461507	GOA	55869	http://sfld.rbvi.ucsf.edu/django/efd/55869
O15217	O15217	AMPS.1	conjugate addition	4-hydroxyhexenal		PMID:9461507	GOA	55869	http://sfld.rbvi.ucsf.edu/django/efd/55869
O15217	O15217	AMPS.1	conjugate addition	4-hydroxynon-2-enal		PMID:10329152	GOA	55869	http://sfld.rbvi.ucsf.edu/django/efd/55869
O15217	O15217	AMPS.1	conjugate addition	4-hydroxypentenal		PMID:9461507	GOA	55869	http://sfld.rbvi.ucsf.edu/django/efd/55869
O15217	O15217	AMPS.1	conjugate addition	4-nitrocinnamaldehyde		PMID:9461507	GOA	55869	http://sfld.rbvi.ucsf.edu/django/efd/55869
O15217	O15217	AMPS.1	conjugate addition	acrolein		PMID:9461507	GOA	55869	http://sfld.rbvi.ucsf.edu/django/efd/55869
O15217	O15217	AMPS.1	conjugate addition	cis-6-(2-acetylvinylthio)purine		PMID:17433263	BRENDA	55869	http://sfld.rbvi.ucsf.edu/django/efd/55869
O15217	O15217	AMPS.1	conjugate addition	crotonaldehyde		PMID:9461507	GOA	55869	http://sfld.rbvi.ucsf.edu/django/efd/55869
O15217	O15217	AMPS.1	conjugate addition	ethacrynic acid		PMID:10329152	GOA	55869	http://sfld.rbvi.ucsf.edu/django/efd/55869
O15217	O15217	AMPS.1	conjugate addition	hexenal		PMID:9461507	GOA	55869	http://sfld.rbvi.ucsf.edu/django/efd/55869
O15217	O15217	AMPS.1	conjugate addition	nonenal		PMID:9461507	GOA	55869	http://sfld.rbvi.ucsf.edu/django/efd/55869
O15217	O15217	AMPS.1	conjugate addition	Nonenal		PMID:11851347	GOA	55869	http://sfld.rbvi.ucsf.edu/django/efd/55869
O15217	O15217	AMPS.1	conjugate addition	trans-6-(2-acetylvinylthio)guanine		PMID:17433263	BRENDA	55869	http://sfld.rbvi.ucsf.edu/django/efd/55869
O15217	O15217	AMPS.1	isomerization	Delta5-Androstene-3,17-dione		PMID:9461507	GOA	55869	http://sfld.rbvi.ucsf.edu/django/efd/55869
O15217	O15217	AMPS.1	nucleophilic addition	phenethyl isothiocyanate		PMID:9461507	GOA	55869	http://sfld.rbvi.ucsf.edu/django/efd/55869
O15217	O15217	AMPS.1	nucleophilic aromatic substitution	1-chloro-2,4-dinitrobenzene		PMID:10329152	GOA	55869	http://sfld.rbvi.ucsf.edu/django/efd/55869
O15217	O15217	AMPS.1	nucleophilic aromatic substitution	1-chloro-2,4-dinitrobenzene		PMID:11851347	GOA	55869	http://sfld.rbvi.ucsf.edu/django/efd/55869
O15217	O15217	AMPS.1	nucleophilic substitution	1,3-bis(2-Chloroethyl)-1-nitrosourea		PMID:9461507	GOA	55869	http://sfld.rbvi.ucsf.edu/django/efd/55869
O15217	O15217	AMPS.1	nucleophilic substitution	2-cyano-1,3-dimethyl-1-nitrosoguanidine		PMID:9461507	GOA	55869	http://sfld.rbvi.ucsf.edu/django/efd/55869
O15217	O15217	AMPS.1	peroxidase	cumene hydroperoxide		PMID:9461507	GOA	55869	http://sfld.rbvi.ucsf.edu/django/efd/55869
O35543	O35543	AMPS.1	nucleophilic addition	allyl isothiocyanate		PMID:11672424	BRENDA	55789	http://sfld.rbvi.ucsf.edu/django/efd/55789
O35543	O35543	AMPS.1	nucleophilic addition	benzyl isothiocyanate		PMID:11672424	BRENDA	55789	http://sfld.rbvi.ucsf.edu/django/efd/55789
O35543	O35543	AMPS.1	nucleophilic aromatic substitution	1-bromo-2,4-dinitrobenzene		PMID:11672424	BRENDA	55789	http://sfld.rbvi.ucsf.edu/django/efd/55789
O35543	O35543	AMPS.1	nucleophilic aromatic substitution	1-chloro-2,4-dinitrobenzene		PMID:11672424	BRENDA	55789	http://sfld.rbvi.ucsf.edu/django/efd/55789
O35543	O35543	AMPS.1	nucleophilic aromatic substitution	1-fluoro-2,4-dinitrobenzene		PMID:11672424	BRENDA	55789	http://sfld.rbvi.ucsf.edu/django/efd/55789
O35543	O35543	AMPS.1	nucleophilic aromatic substitution	1-iodo-2,4-dinitrobenzene		PMID:11672424	BRENDA	55789	http://sfld.rbvi.ucsf.edu/django/efd/55789
O35543	O35543	AMPS.1	peroxidase	(5Z,13E)-(15S)-9alpha,11alpha-epidioxy-15-hydroxyprosta-5,13-dienoate	prostaglandin-D synthase	PMID:11672424	BRENDA	55789	http://sfld.rbvi.ucsf.edu/django/efd/55789
O35543	O35543	AMPS.1	peroxidase	cumene hydroperoxide		PMID:11672424	BRENDA	55789	http://sfld.rbvi.ucsf.edu/django/efd/55789
O60760	O60760	AMPS.1	nucleophilic aromatic substitution	1-chloro-2,4-dinitrobenzene		PMID:10824118	GOA	55701	http://sfld.rbvi.ucsf.edu/django/efd/55701
O60760	O60760	AMPS.1	peroxidase	(5Z,13E)-(15S)-9alpha,11alpha-epidioxy-15-hydroxyprosta-5,13-dienoate	prostaglandin-D synthase	PMID:12627223	BRENDA	55701	http://sfld.rbvi.ucsf.edu/django/efd/55701
O60760	O60760	AMPS.1	peroxidase	PGH2	prostaglandin-D synthase	PMID:10824118	GOA	55701	http://sfld.rbvi.ucsf.edu/django/efd/55701
O60760	O60760	AMPS.1	peroxidase	prostaglandin H2	prostaglandin-D synthase	PMID:12627223	GOA	55701	http://sfld.rbvi.ucsf.edu/django/efd/55701
O60760	O60760	AMPS.1	peroxidase	prostaglandin H3	prostaglandin-D synthase	PMID:12627223	GOA	55701	http://sfld.rbvi.ucsf.edu/django/efd/55701
O73888	O73888	AMPS.1	conjugate addition	4-hydroxynon-2-enal		PMID:9657971	BRENDA	55659	http://sfld.rbvi.ucsf.edu/django/efd/55659
O73888	O73888	AMPS.1	nucleophilic addition	allyl isothiocyanate		PMID:9657971	BRENDA	55659	http://sfld.rbvi.ucsf.edu/django/efd/55659
O73888	O73888	AMPS.1	nucleophilic addition	benzyl isothiocyanate		PMID:9657971	BRENDA	55659	http://sfld.rbvi.ucsf.edu/django/efd/55659
O73888	O73888	AMPS.1	nucleophilic aromatic substitution	1-bromo-2,4-dinitrobenzene		PMID:9657971	BRENDA	55659	http://sfld.rbvi.ucsf.edu/django/efd/55659
O73888	O73888	AMPS.1	nucleophilic aromatic substitution	1-chloro-2,4-dinitrobenzene		PMID:9657971	BRENDA	55659	http://sfld.rbvi.ucsf.edu/django/efd/55659
O73888	O73888	AMPS.1	nucleophilic aromatic substitution	1-fluoro-2,4-dinitrobenzene		PMID:9657971	BRENDA	55659	http://sfld.rbvi.ucsf.edu/django/efd/55659
O73888	O73888	AMPS.1	nucleophilic aromatic substitution	1-iodo-2,4-dinitrobenzene		PMID:9657971	BRENDA	55659	http://sfld.rbvi.ucsf.edu/django/efd/55659
O73888	O73888	AMPS.1	nucleophilic aromatic substitution	7-chloro-4-nitrobenz-2-oxa-1,3-diazole		PMID:9657971	BRENDA	55659	http://sfld.rbvi.ucsf.edu/django/efd/55659
O73888	O73888	AMPS.1	nucleophilic substitution	4-nitrobenzyl chloride		PMID:9657971	BRENDA	55659	http://sfld.rbvi.ucsf.edu/django/efd/55659
O73888	O73888	AMPS.1	peroxidase	(5Z,13E)-(15S)-9alpha,11alpha-epidioxy-15-hydroxyprosta-5,13-dienoate	prostaglandin-D synthase	PMID:9657971	BRENDA	55659	http://sfld.rbvi.ucsf.edu/django/efd/55659
O73888	O73888	AMPS.1	peroxidase	cumene hydroperoxide		PMID:9657971	BRENDA	55659	http://sfld.rbvi.ucsf.edu/django/efd/55659
P04903	P04903	AMPS.1	nucleophilic substitution	1-methyl-4-nitro-5-(4-nitrophenylthio)-1H-imidazole		PMID:18211812	BRENDA	227559	http://sfld.rbvi.ucsf.edu/django/efd/227559
P04903	P04903	AMPS.1	nucleophilic substitution	azathioprine		PMID:18211812	BRENDA	227559	http://sfld.rbvi.ucsf.edu/django/efd/227559
P08263	P08263	AMPS.1	conjugate addition	Nonenal		PMID:11851347	GOA	55780	http://sfld.rbvi.ucsf.edu/django/efd/55780
P08263	P08263	AMPS.1	epoxide ring opening	(+)-anti-BPDE		PMID:15274625	SABIO	55780	http://sfld.rbvi.ucsf.edu/django/efd/55780
P08263	P08263	AMPS.1	isomerization	androst-5-ene-3,17-dione	androst-5-ene-3,17-dione isomerase	PMID:16280386	SABIO	55780	http://sfld.rbvi.ucsf.edu/django/efd/55780
P08263	P08263	AMPS.1	isomerization	androst-5-ene-3,17-dione	androst-5-ene-3,17-dione isomerase	PMID:15595823	SABIO	55780	http://sfld.rbvi.ucsf.edu/django/efd/55780
P08263	P08263	AMPS.1	nucleophilic aromatic substitution	1-chloro-2,4-dinitrobenzene		PMID:11851347	GOA	55780	http://sfld.rbvi.ucsf.edu/django/efd/55780
P08263	P08263	AMPS.1	nucleophilic aromatic substitution	1-chloro-2,4-dinitrobenzene		PMID:19959275	BRENDA	55780	http://sfld.rbvi.ucsf.edu/django/efd/55780
P08263	P08263	AMPS.1	nucleophilic aromatic substitution	1-chloro-2,4-dinitrobenzene		PMID:9576856	SABIO	55780	http://sfld.rbvi.ucsf.edu/django/efd/55780
P08263	P08263	AMPS.1	nucleophilic aromatic substitution	1-chloro-2,4-dinitrobenzene		PMID:15274625	SABIO	55780	http://sfld.rbvi.ucsf.edu/django/efd/55780
P08263	P08263	AMPS.1	nucleophilic aromatic substitution	1,3,5-trinitrobenzene		PMID:19959275	BRENDA	55780	http://sfld.rbvi.ucsf.edu/django/efd/55780
P08263	P08263	AMPS.1	nucleophilic substitution	1-methyl-4-nitro-5-(4-nitrophenylthio)-1H-imidazole		PMID:18211812	BRENDA	55780	http://sfld.rbvi.ucsf.edu/django/efd/55780
P08263	P08263	AMPS.1	nucleophilic substitution	azathioprine		PMID:18211812	BRENDA	55780	http://sfld.rbvi.ucsf.edu/django/efd/55780
P08263	P08263	AMPS.1	peroxidase	(beta-(13-hydroperoxy-cis-9, trans-11-octadecadienoyl)-gamma-palmitoyl)-l-alpha-phosphatidylcholine		PMID:9576856	SABIO	55780	http://sfld.rbvi.ucsf.edu/django/efd/55780
P09210	P09210	AMPS.1	conjugate addition	cis-6-(2-acetylvinylthio)purine		PMID:17433263	BRENDA	55760	http://sfld.rbvi.ucsf.edu/django/efd/55760
P09210	P09210	AMPS.1	conjugate addition	trans-6-(2-acetylvinylthio)guanine		PMID:17433263	BRENDA	55760	http://sfld.rbvi.ucsf.edu/django/efd/55760
P09210	P09210	AMPS.1	epoxide ring opening	(+)-anti-BPDE		PMID:15274625	SABIO	55760	http://sfld.rbvi.ucsf.edu/django/efd/55760
P09210	P09210	AMPS.1	nucleophilic aromatic substitution	1-chloro-2,4-dinitrobenzene		PMID:15274625	SABIO	55760	http://sfld.rbvi.ucsf.edu/django/efd/55760
P09211	P09211	AMPS.1	conjugate addition	cis-6-(2-acetylvinylthio)purine		PMID:17433263	BRENDA	55787	http://sfld.rbvi.ucsf.edu/django/efd/55787
P09211	P09211	AMPS.1	conjugate addition	Ethacrynic acid		PMID:1540159	GOA	55787	http://sfld.rbvi.ucsf.edu/django/efd/55787
P09211	P09211	AMPS.1	conjugate addition	ethacrynic acid		PMID:12818186	SABIO	55787	http://sfld.rbvi.ucsf.edu/django/efd/55787
P09211	P09211	AMPS.1	conjugate addition	trans-6-(2-acetylvinylthio)guanine		PMID:17433263	BRENDA	55787	http://sfld.rbvi.ucsf.edu/django/efd/55787
P09211	P09211	AMPS.1	nucleophilic addition	benzyl isothiocyanate		PMID:12818186	SABIO	55787	http://sfld.rbvi.ucsf.edu/django/efd/55787
P09211	P09211	AMPS.1	nucleophilic addition	phenethyl isothiocyanate		PMID:12818186	SABIO	55787	http://sfld.rbvi.ucsf.edu/django/efd/55787
P09211	P09211	AMPS.1	nucleophilic addition	sulforaphane		PMID:12818186	SABIO	55787	http://sfld.rbvi.ucsf.edu/django/efd/55787
P09211	P09211	AMPS.1	nucleophilic aromatic substitution	1-chloro-2,4-dinitrobenzene		PMID:1540159	GOA	55787	http://sfld.rbvi.ucsf.edu/django/efd/55787
P09211	P09211	AMPS.1	nucleophilic aromatic substitution	1-chloro-2,4-dinitrobenzene		PMID:12818186	SABIO	55787	http://sfld.rbvi.ucsf.edu/django/efd/55787
P09211	P09211	AMPS.1	nucleophilic aromatic substitution	1-chloro-2,4-dinitrobenzene		PMID:1637343	SABIO	55787	http://sfld.rbvi.ucsf.edu/django/efd/55787
P09488	P09488	AMPS.1	conjugate addition	cis-6-(2-acetylvinylthio)purine		PMID:17433263	BRENDA	55852	http://sfld.rbvi.ucsf.edu/django/efd/55852
P09488	P09488	AMPS.1	conjugate addition	trans-6-(2-acetylvinylthio)guanine		PMID:17433263	BRENDA	55852	http://sfld.rbvi.ucsf.edu/django/efd/55852
P09488	P09488	AMPS.1	nucleophilic aromatic substitution	1-chloro-2,4-dinitrobenzene		PMID:10652317	SABIO	55852	http://sfld.rbvi.ucsf.edu/django/efd/55852
P09488	P09488	AMPS.1	nucleophilic aromatic substitution	4-chloro-3,5-dinitrobenzoic acid		PMID:10652317	SABIO	55852	http://sfld.rbvi.ucsf.edu/django/efd/55852
P10299	P10299	AMPS.1	nucleophilic addition	4-hydroxy-2-nonenal		PMID:20392130	GOA	55833	http://sfld.rbvi.ucsf.edu/django/efd/55833
P10299	P10299	AMPS.1	nucleophilic addition	ethacrynic acid		PMID:20392130	GOA	55833	http://sfld.rbvi.ucsf.edu/django/efd/55833
P10299	P10299	AMPS.1	nucleophilic addition	trans-2-nonenal		PMID:20392130	GOA	55833	http://sfld.rbvi.ucsf.edu/django/efd/55833
P10299	P10299	AMPS.1	nucleophilic addition	trans-4-phenyl-3-buten-2-one		PMID:20392130	GOA	55833	http://sfld.rbvi.ucsf.edu/django/efd/55833
P10299	P10299	AMPS.1	nucleophilic aromatic substitution	1-chloro-2,4-dinitrobenzene		PMID:20392130	GOA	55833	http://sfld.rbvi.ucsf.edu/django/efd/55833
P10299	P10299	AMPS.1	peroxidase	cumene hydroperoxide		PMID:20392130	GOA	55833	http://sfld.rbvi.ucsf.edu/django/efd/55833
P15964	P15964	AMPS.1	conjugate addition	4-hydroxynon-2-enal		PMID:17897613	BRENDA	227527	http://sfld.rbvi.ucsf.edu/django/efd/227527
P15964	P15964	AMPS.1	conjugate addition	ethacrynic acid		PMID:17897613	BRENDA	227527	http://sfld.rbvi.ucsf.edu/django/efd/227527
P15964	P15964	AMPS.1	conjugate addition	hexa-2,4-dienal		PMID:17897613	BRENDA	227527	http://sfld.rbvi.ucsf.edu/django/efd/227527
P15964	P15964	AMPS.1	conjugate addition	trans-2-nonenal		PMID:17897613	BRENDA	227527	http://sfld.rbvi.ucsf.edu/django/efd/227527
P15964	P15964	AMPS.1	conjugate addition	trans-4-phenyl-3-buten-2-one		PMID:17897613	BRENDA	227527	http://sfld.rbvi.ucsf.edu/django/efd/227527
P15964	P15964	AMPS.1	conjugate addition	trans-trans-2,4-decadienal		PMID:17897613	BRENDA	227527	http://sfld.rbvi.ucsf.edu/django/efd/227527
P15964	P15964	AMPS.1	nucleophilic aromatic substitution	1-chloro-2,4-dinitrobenzene		PMID:17897613	BRENDA	227527	http://sfld.rbvi.ucsf.edu/django/efd/227527
P15964	P15964	AMPS.1	nucleophilic aromatic substitution	1,2-dichloro-4-nitrobenzene		PMID:17897613	BRENDA	227527	http://sfld.rbvi.ucsf.edu/django/efd/227527
P15964	P15964	AMPS.1	peroxidase	cumene hydroperoxide		PMID:17897613	BRENDA	227527	http://sfld.rbvi.ucsf.edu/django/efd/227527
P19157	P19157	AMPS.1	nucleophilic aromatic substitution	1-chloro-2,4-dinitrobenzene		PMID:7982937	GOA	55808	http://sfld.rbvi.ucsf.edu/django/efd/55808
P26624	P26624	AMPS.1	conjugate addition	4-hydroxynon-2-enal		PMID:17897613	BRENDA	227528	http://sfld.rbvi.ucsf.edu/django/efd/227528
P26624	P26624	AMPS.1	conjugate addition	ethacrynic acid		PMID:17897613	BRENDA	227528	http://sfld.rbvi.ucsf.edu/django/efd/227528
P26624	P26624	AMPS.1	conjugate addition	hexa-2,4-dienal		PMID:17897613	BRENDA	227528	http://sfld.rbvi.ucsf.edu/django/efd/227528
P26624	P26624	AMPS.1	conjugate addition	trans-2-nonenal		PMID:17897613	BRENDA	227528	http://sfld.rbvi.ucsf.edu/django/efd/227528
P26624	P26624	AMPS.1	conjugate addition	trans-4-phenyl-3-buten-2-one		PMID:17897613	BRENDA	227528	http://sfld.rbvi.ucsf.edu/django/efd/227528
P26624	P26624	AMPS.1	conjugate addition	trans-trans-2,4-decadienal		PMID:17897613	BRENDA	227528	http://sfld.rbvi.ucsf.edu/django/efd/227528
P26624	P26624	AMPS.1	nucleophilic aromatic substitution	1-chloro-2,4-dinitrobenzene		PMID:17897613	BRENDA	227528	http://sfld.rbvi.ucsf.edu/django/efd/227528
P26624	P26624	AMPS.1	peroxidase	cumene hydroperoxide		PMID:17897613	BRENDA	227528	http://sfld.rbvi.ucsf.edu/django/efd/227528
P26697	P26697	AMPS.1	conjugate addition	ethacrynic acid		PMID:9359434	SABIO	55712	http://sfld.rbvi.ucsf.edu/django/efd/55712
P26697	P26697	AMPS.1	nucleophilic aromatic substitution	1-chloro-2,4-dinitrobenzene		PMID:9359434	SABIO	55712	http://sfld.rbvi.ucsf.edu/django/efd/55712
P28161	P28161	AMPS.1	conjugate addition	aminochrome		PMID:16549767	GOA	55653	http://sfld.rbvi.ucsf.edu/django/efd/55653
P28161	P28161	AMPS.1	conjugate addition	cis-6-(2-acetylvinylthio)purine		PMID:17433263	BRENDA	55653	http://sfld.rbvi.ucsf.edu/django/efd/55653
P28161	P28161	AMPS.1	conjugate addition	trans-6-(2-acetylvinylthio)guanine		PMID:17433263	BRENDA	55653	http://sfld.rbvi.ucsf.edu/django/efd/55653
P28161	P28161	AMPS.1	epoxide ring opening	4-nitrophenyl glycidol		PMID:16549767	GOA	55653	http://sfld.rbvi.ucsf.edu/django/efd/55653
P28161	P28161	AMPS.1	epoxide ring opening	styrene-7, 8-oxide		PMID:16549767	GOA	55653	http://sfld.rbvi.ucsf.edu/django/efd/55653
P28161	P28161	AMPS.1	epoxide ring opening	trans-stilbene oxide		PMID:16549767	GOA	55653	http://sfld.rbvi.ucsf.edu/django/efd/55653
P28161	P28161	AMPS.1	nucleophilic aromatic substitution	1-chloro-2,4-dinitrobenzene		PMID:16549767	GOA	55653	http://sfld.rbvi.ucsf.edu/django/efd/55653
P28161	P28161	AMPS.1	nucleophilic aromatic substitution	1-chloro-2,4-dinitrobenzene		PMID:10652317	SABIO	55653	http://sfld.rbvi.ucsf.edu/django/efd/55653
P28161	P28161	AMPS.1	nucleophilic aromatic substitution	4-chloro-3,5-dinitrobenzoic acid		PMID:10652317	SABIO	55653	http://sfld.rbvi.ucsf.edu/django/efd/55653
P28161	P28161	AMPS.1	nucleophilic substitution	2-cyano-1, 3-dimethyl-1-nitrosoguanidine		PMID:16549767	GOA	55653	http://sfld.rbvi.ucsf.edu/django/efd/55653
P41043	P41043	AMPS.1	conjugate addition	4-HNE		PMID:11358508	GOA	55866	http://sfld.rbvi.ucsf.edu/django/efd/55866
P41043	P41043	AMPS.1	conjugate addition	Ethacrynic acid		PMID:11358508	GOA	55866	http://sfld.rbvi.ucsf.edu/django/efd/55866
P41043	P41043	AMPS.1	conjugate addition	trans-Non-2-enal		PMID:11358508	GOA	55866	http://sfld.rbvi.ucsf.edu/django/efd/55866
P41043	P41043	AMPS.1	epoxide ring opening	1,2-Epoxy-3-(p-nitrophenoxy)propane		PMID:11358508	GOA	55866	http://sfld.rbvi.ucsf.edu/django/efd/55866
P41043	P41043	AMPS.1	nucleophilic aromatic substitution	1-chloro-2,4-dinitrobenzene		PMID:11358508	GOA	55866	http://sfld.rbvi.ucsf.edu/django/efd/55866
P41043	P41043	AMPS.1	nucleophilic aromatic substitution	3,4-Dichloronitrobenzene		PMID:11358508	GOA	55866	http://sfld.rbvi.ucsf.edu/django/efd/55866
P41043	P41043	AMPS.1	nucleophilic substitution	4-Nitrobenzyl chloride		PMID:11358508	GOA	55866	http://sfld.rbvi.ucsf.edu/django/efd/55866
P41043	P41043	AMPS.1	peroxidase	cumene hydroperoxide		PMID:11358508	GOA	55866	http://sfld.rbvi.ucsf.edu/django/efd/55866
P41043	P41043	AMPS.1	peroxidase	phosphatidylcholine hydroperoxide		PMID:11358508	GOA	55866	http://sfld.rbvi.ucsf.edu/django/efd/55866
P41043	P41043	AMPS.1	peroxidase	phosphatidylethanolamine hydroperoxide		PMID:11358508	GOA	55866	http://sfld.rbvi.ucsf.edu/django/efd/55866
P46425	P46425	AMPS.1	nucleophilic aromatic substitution	1-chloro-2,4-dinitrobenzene		PMID:7982937	GOA	55747	http://sfld.rbvi.ucsf.edu/django/efd/55747
P46427	P46427	AMPS.1	conjugate addition	4-hydroxynon-2-enal		PMID:17897613	BRENDA	232406	http://sfld.rbvi.ucsf.edu/django/efd/232406
P46427	P46427	AMPS.1	conjugate addition	hexa-2,4-dienal		PMID:17897613	BRENDA	232406	http://sfld.rbvi.ucsf.edu/django/efd/232406
P46427	P46427	AMPS.1	conjugate addition	trans-2-nonenal		PMID:17897613	BRENDA	232406	http://sfld.rbvi.ucsf.edu/django/efd/232406
P46427	P46427	AMPS.1	conjugate addition	trans-trans-2,4-decadienal		PMID:17897613	BRENDA	232406	http://sfld.rbvi.ucsf.edu/django/efd/232406
P46427	P46427	AMPS.1	nucleophilic aromatic substitution	1-chloro-2,4-dinitrobenzene		PMID:17897613	BRENDA	232406	http://sfld.rbvi.ucsf.edu/django/efd/232406
P46427	P46427	AMPS.1	peroxidase	cumene hydroperoxide		PMID:17897613	BRENDA	232406	http://sfld.rbvi.ucsf.edu/django/efd/232406
P46436	P46436	AMPS.1	conjugate addition	4-hydroxynon-2-enal		PMID:17897613	BRENDA	227164	http://sfld.rbvi.ucsf.edu/django/efd/227164
P46436	P46436	AMPS.1	conjugate addition	ethacrynic acid		PMID:17897613	BRENDA	227164	http://sfld.rbvi.ucsf.edu/django/efd/227164
P46436	P46436	AMPS.1	conjugate addition	hexa-2,4-dienal		PMID:17897613	BRENDA	227164	http://sfld.rbvi.ucsf.edu/django/efd/227164
P46436	P46436	AMPS.1	conjugate addition	trans-2-nonenal		PMID:17897613	BRENDA	227164	http://sfld.rbvi.ucsf.edu/django/efd/227164
P46436	P46436	AMPS.1	conjugate addition	trans-trans-2,4-decadienal		PMID:17897613	BRENDA	227164	http://sfld.rbvi.ucsf.edu/django/efd/227164
P46436	P46436	AMPS.1	nucleophilic aromatic substitution	1-chloro-2,4-dinitrobenzene		PMID:17897613	BRENDA	227164	http://sfld.rbvi.ucsf.edu/django/efd/227164
P46436	P46436	AMPS.1	peroxidase	cumene hydroperoxide		PMID:17897613	BRENDA	227164	http://sfld.rbvi.ucsf.edu/django/efd/227164
P56598	P56598	AMPS.1	conjugate addition	ethacrynic acid		PMID:17897613	BRENDA	229405	http://sfld.rbvi.ucsf.edu/django/efd/229405
P56598	P56598	AMPS.1	conjugate addition	trans-2-nonenal		PMID:17897613	BRENDA	229405	http://sfld.rbvi.ucsf.edu/django/efd/229405
P56598	P56598	AMPS.1	conjugate addition	trans-4-phenyl-3-buten-2-one		PMID:17897613	BRENDA	229405	http://sfld.rbvi.ucsf.edu/django/efd/229405
P56598	P56598	AMPS.1	conjugate addition	trans-trans-2,4-decadienal		PMID:17897613	BRENDA	229405	http://sfld.rbvi.ucsf.edu/django/efd/229405
P56598	P56598	AMPS.1	nucleophilic aromatic substitution	1-chloro-2,4-dinitrobenzene		PMID:17897613	BRENDA	229405	http://sfld.rbvi.ucsf.edu/django/efd/229405
P80031	P80031	AMPS.1	nucleophilic aromatic substitution	1-chloro-2,4-dinitrobenzene		PMID:14573868	SABIO	231399	http://sfld.rbvi.ucsf.edu/django/efd/231399
P80031	P80031	AMPS.1	nucleophilic substitution	monobromobimane		PMID:14573868	SABIO	231399	http://sfld.rbvi.ucsf.edu/django/efd/231399
Q03013	Q03013	AMPS.1	conjugate addition	cis-6-(2-acetylvinylthio)purine		PMID:17433263	BRENDA	55654	http://sfld.rbvi.ucsf.edu/django/efd/55654
Q03013	Q03013	AMPS.1	conjugate addition	trans-6-(2-acetylvinylthio)guanine		PMID:17433263	BRENDA	55654	http://sfld.rbvi.ucsf.edu/django/efd/55654
Q03013	Q03013	AMPS.1	nucleophilic aromatic substitution	1-chloro-2,4-dinitrobenzene		PMID:10652317	SABIO	55654	http://sfld.rbvi.ucsf.edu/django/efd/55654
Q03013	Q03013	AMPS.1	nucleophilic aromatic substitution	4-chloro-3,5-dinitrobenzoic acid		PMID:10652317	SABIO	55654	http://sfld.rbvi.ucsf.edu/django/efd/55654
Q08392	Q08392	AMPS.1	conjugate addition	ethacrynic acid		PMID:9359434	SABIO	55846	http://sfld.rbvi.ucsf.edu/django/efd/55846
Q08392	Q08392	AMPS.1	nucleophilic aromatic substitution	1-chloro-2,4-dinitrobenzene		PMID:9359434	SABIO	55846	http://sfld.rbvi.ucsf.edu/django/efd/55846
Q0P7I5	Q0P7I5	AMPS.1	nucleophilic aromatic substitution	1-chloro-2,4-dinitrobenzene		PMID:17208521	BRENDA	229488	http://sfld.rbvi.ucsf.edu/django/efd/229488
Q16772	Q16772	AMPS.1	isomerization	androst-5-ene-3,17-dione	androst-5-ene-3,17-dione isomerase	PMID:15595823	SABIO	55836	http://sfld.rbvi.ucsf.edu/django/efd/55836
Q16772	Q16772	AMPS.1	nucleophilic substitution	1-methyl-4-nitro-5-(4-nitrophenylthio)-1H-imidazole		PMID:18211812	BRENDA	55836	http://sfld.rbvi.ucsf.edu/django/efd/55836
Q16772	Q16772	AMPS.1	nucleophilic substitution	azathioprine		PMID:18211812	BRENDA	55836	http://sfld.rbvi.ucsf.edu/django/efd/55836
Q1L2C7	Q1L2C7	AMPS.1	conjugate addition	ethacrynic acid		PMID:17897613	BRENDA	229721	http://sfld.rbvi.ucsf.edu/django/efd/229721
Q1L2C7	Q1L2C7	AMPS.1	conjugate addition	hexa-2,4-dienal		PMID:17897613	BRENDA	229721	http://sfld.rbvi.ucsf.edu/django/efd/229721
Q1L2C7	Q1L2C7	AMPS.1	conjugate addition	trans-2-nonenal		PMID:17897613	BRENDA	229721	http://sfld.rbvi.ucsf.edu/django/efd/229721
Q1L2C7	Q1L2C7	AMPS.1	conjugate addition	trans-4-phenyl-3-buten-2-one		PMID:17897613	BRENDA	229721	http://sfld.rbvi.ucsf.edu/django/efd/229721
Q1L2C7	Q1L2C7	AMPS.1	nucleophilic aromatic substitution	1-chloro-2,4-dinitrobenzene		PMID:17897613	BRENDA	229721	http://sfld.rbvi.ucsf.edu/django/efd/229721
Q1L2C7	Q1L2C7	AMPS.1	nucleophilic aromatic substitution	bromosulphthalein		PMID:17897613	BRENDA	229721	http://sfld.rbvi.ucsf.edu/django/efd/229721
Q21355	Q21355	AMPS.1	conjugate addition	Trans-2-nonenal		PMID:12757851	GOA	55700	http://sfld.rbvi.ucsf.edu/django/efd/55700
Q21355	Q21355	AMPS.1	nucleophilic aromatic substitution	1-chloro-2,4-dinitrobenzene		PMID:12757851	GOA	55700	http://sfld.rbvi.ucsf.edu/django/efd/55700
Q21355	Q21355	AMPS.1	peroxidase	Cumene Hydroperoxide		PMID:12757851	GOA	55700	http://sfld.rbvi.ucsf.edu/django/efd/55700
Q28035	Q28035	AMPS.1	nucleophilic aromatic substitution	1-chloro-2,4-dinitrobenzene		PMID:18356169	BRENDA	55691	http://sfld.rbvi.ucsf.edu/django/efd/55691
Q28035	Q28035	AMPS.1	nucleophilic substitution	1-iodohexane		PMID:18356169	BRENDA	55691	http://sfld.rbvi.ucsf.edu/django/efd/55691
Q28035	Q28035	AMPS.1	nucleophilic substitution	1,2-diiodoethane		PMID:18356169	BRENDA	55691	http://sfld.rbvi.ucsf.edu/django/efd/55691
Q28035	Q28035	AMPS.1	nucleophilic substitution	1,4-diiodobutane		PMID:18356169	BRENDA	55691	http://sfld.rbvi.ucsf.edu/django/efd/55691
Q28035	Q28035	AMPS.1	nucleophilic substitution	1,6-diiodohexane		PMID:18356169	BRENDA	55691	http://sfld.rbvi.ucsf.edu/django/efd/55691
Q28035	Q28035	AMPS.1	nucleophilic substitution	1,8-diiodooctane		PMID:18356169	BRENDA	55691	http://sfld.rbvi.ucsf.edu/django/efd/55691
Q28035	Q28035	AMPS.1	nucleophilic substitution	3-iodopropylbenzene		PMID:18356169	BRENDA	55691	http://sfld.rbvi.ucsf.edu/django/efd/55691
Q3ZJN3	Q3ZJN3	AMPS.1	conjugate addition	ethacrynic acid		PMID:17897613	BRENDA	234877	http://sfld.rbvi.ucsf.edu/django/efd/234877
Q3ZJN3	Q3ZJN3	AMPS.1	conjugate addition	hexa-2,4-dienal		PMID:17897613	BRENDA	234877	http://sfld.rbvi.ucsf.edu/django/efd/234877
Q3ZJN3	Q3ZJN3	AMPS.1	conjugate addition	trans-2-nonenal		PMID:17897613	BRENDA	234877	http://sfld.rbvi.ucsf.edu/django/efd/234877
Q3ZJN3	Q3ZJN3	AMPS.1	conjugate addition	trans-4-phenyl-3-buten-2-one		PMID:17897613	BRENDA	234877	http://sfld.rbvi.ucsf.edu/django/efd/234877
Q3ZJN3	Q3ZJN3	AMPS.1	nucleophilic aromatic substitution	1-chloro-2,4-dinitrobenzene		PMID:17897613	BRENDA	234877	http://sfld.rbvi.ucsf.edu/django/efd/234877
Q3ZJN3	Q3ZJN3	AMPS.1	nucleophilic aromatic substitution	1,2-dichloro-4-nitrobenzene		PMID:17897613	BRENDA	234877	http://sfld.rbvi.ucsf.edu/django/efd/234877
Q3ZJN3	Q3ZJN3	AMPS.1	nucleophilic aromatic substitution	bromosulphthalein		PMID:17897613	BRENDA	234877	http://sfld.rbvi.ucsf.edu/django/efd/234877
Q3ZJN3	Q3ZJN3	AMPS.1	peroxidase	cumene hydroperoxide		PMID:17897613	BRENDA	234877	http://sfld.rbvi.ucsf.edu/django/efd/234877
Q49SB0	Q49SB0	AMPS.1	nucleophilic aromatic substitution	1-chloro-2,4-dinitrobenzene		PMID:19426830	BRENDA	230052	http://sfld.rbvi.ucsf.edu/django/efd/230052
Q4ACU7	Q4ACU7	AMPS.1	conjugate addition	4-hydroxynonenal		PMID:17284839	BRENDA	226091	http://sfld.rbvi.ucsf.edu/django/efd/226091
Q4ACU7	Q4ACU7	AMPS.1	nucleophilic aromatic substitution	1-chloro-2,4-dinitrobenzene		PMID:17284839	BRENDA	226091	http://sfld.rbvi.ucsf.edu/django/efd/226091
Q5CCJ4	Q5CCJ4	AMPS.1	conjugate addition	4-hydroxynonenal		PMID:19022397	BRENDA	55694	http://sfld.rbvi.ucsf.edu/django/efd/55694
Q5CCJ4	Q5CCJ4	AMPS.1	conjugate addition	ethacrynic acid		PMID:19022397	BRENDA	55694	http://sfld.rbvi.ucsf.edu/django/efd/55694
Q5CCJ4	Q5CCJ4	AMPS.1	nucleophilic aromatic substitution	1-chloro-2,4-dinitrobenzene		PMID:19022397	BRENDA	55694	http://sfld.rbvi.ucsf.edu/django/efd/55694
Q5CCJ4	Q5CCJ4	AMPS.1	thiolysis	4-nitrophenyl acetate		PMID:19022397	BRENDA	55694	http://sfld.rbvi.ucsf.edu/django/efd/55694
P46439	Q5T8R2	AMPS.1	conjugate addition	cis-6-(2-acetylvinylthio)purine		PMID:17433263	BRENDA	55844	http://sfld.rbvi.ucsf.edu/django/efd/55844
P46439	Q5T8R2	AMPS.1	conjugate addition	trans-6-(2-acetylvinylthio)guanine		PMID:17433263	BRENDA	55844	http://sfld.rbvi.ucsf.edu/django/efd/55844
P46439	Q5T8R2	AMPS.1	nucleophilic aromatic substitution	1-chloro-2,4-dinitrobenzene		PMID:10587441	GOA	55844	http://sfld.rbvi.ucsf.edu/django/efd/55844
Q5XW24	Q5XW24	AMPS.1	conjugate addition	nonenal		This work	This work	232761	http://sfld.rbvi.ucsf.edu/django/efd/232761
Q5XW24	Q5XW24	AMPS.1	nucleophilic aromatic substitution	nitroquinoline oxide		This work	This work	232761	http://sfld.rbvi.ucsf.edu/django/efd/232761
P21266	Q6FGJ9	AMPS.1	nucleophilic aromatic substitution	1-chloro-2,4-dinitrobenzene		PMID:10587441	GOA	55784	http://sfld.rbvi.ucsf.edu/django/efd/55784
Q6J1M5	Q6J1M5	AMPS.1	nucleophilic aromatic substitution	1-chloro-2,4-dinitrobenzene		PMID:16177370	BRENDA	226810	http://sfld.rbvi.ucsf.edu/django/efd/226810
Q6J1M5	Q6J1M5	AMPS.1	nucleophilic aromatic substitution	1-chloro-2,4-dinitrobenzene		PMID:17897613	BRENDA	226810	http://sfld.rbvi.ucsf.edu/django/efd/226810
Q6J1M5	Q6J1M5	AMPS.1	other	hematin	hematin binding: likely role in blood digestion in hookworm	PMID:16177370	BRENDA	226810	http://sfld.rbvi.ucsf.edu/django/efd/226810
Q7REH6	Q7REH6	AMPS.1	nucleophilic aromatic substitution	1-chloro-2,4-dinitrobenzene		PMID:17897613	BRENDA	55658	http://sfld.rbvi.ucsf.edu/django/efd/55658
Q86LL8	Q86LL8	AMPS.1	conjugate addition	ethacrynic acid		PMID:17897613	BRENDA	234451	http://sfld.rbvi.ucsf.edu/django/efd/234451
Q86LL8	Q86LL8	AMPS.1	conjugate addition	trans-2-nonenal		PMID:17897613	BRENDA	234451	http://sfld.rbvi.ucsf.edu/django/efd/234451
Q86LL8	Q86LL8	AMPS.1	nucleophilic aromatic substitution	1-chloro-2,4-dinitrobenzene		PMID:17897613	BRENDA	234451	http://sfld.rbvi.ucsf.edu/django/efd/234451
Q86LL8	Q86LL8	AMPS.1	peroxidase	cumene hydroperoxide		PMID:17897613	BRENDA	234451	http://sfld.rbvi.ucsf.edu/django/efd/234451
Q8JFZ2	Q8JFZ2	AMPS.1	nucleophilic addition	2-Phenethyl isothiocyanate		PMID:12710888	GOA	55764	http://sfld.rbvi.ucsf.edu/django/efd/55764
Q8JFZ2	Q8JFZ2	AMPS.1	nucleophilic addition	Allyl Isothiocyanate		PMID:12710888	GOA	55764	http://sfld.rbvi.ucsf.edu/django/efd/55764
Q8JFZ2	Q8JFZ2	AMPS.1	nucleophilic addition	Benzyl Isothiocyanate		PMID:12710888	GOA	55764	http://sfld.rbvi.ucsf.edu/django/efd/55764
Q8JFZ2	Q8JFZ2	AMPS.1	nucleophilic aromatic substitution	1-chloro-2,4-dinitrobenzene		PMID:12710888	GOA	55764	http://sfld.rbvi.ucsf.edu/django/efd/55764
Q8JFZ2	Q8JFZ2	AMPS.1	nucleophilic substitution	4 Nitroquinoline-1-oxide		PMID:12710888	GOA	55764	http://sfld.rbvi.ucsf.edu/django/efd/55764
Q8JFZ2	Q8JFZ2	AMPS.1	nucleophilic substitution	7-chloro-4-nitrobenzo-2-oxa-1, 3-diazole		PMID:12710888	GOA	55764	http://sfld.rbvi.ucsf.edu/django/efd/55764
Q8JFZ2	Q8JFZ2	AMPS.1	nucleophilic substitution	p-Nitrobenzyl chloride		PMID:12710888	GOA	55764	http://sfld.rbvi.ucsf.edu/django/efd/55764
Q8JFZ2	Q8JFZ2	AMPS.1	peroxidase	Cumene Hydroperoxide		PMID:12710888	GOA	55764	http://sfld.rbvi.ucsf.edu/django/efd/55764
Q8MU52	Q8MU52	AMPS.1	conjugate addition	ethacrynic acid		PMID:17897613	BRENDA	55812	http://sfld.rbvi.ucsf.edu/django/efd/55812
Q8MU52	Q8MU52	AMPS.1	nucleophilic aromatic substitution	1-chloro-2,4-dinitrobenzene		PMID:17897613	BRENDA	55812	http://sfld.rbvi.ucsf.edu/django/efd/55812
Q8MU52	Q8MU52	AMPS.1	nucleophilic aromatic substitution	1-chloro-2,4-dinitrobenzene		PMID:16385005	SABIO	55812	http://sfld.rbvi.ucsf.edu/django/efd/55812
Q8MWS0	Q8MWS0	AMPS.1	conjugate addition	2,4-hexadienal		PMID:17704948	BRENDA	226885	http://sfld.rbvi.ucsf.edu/django/efd/226885
Q8MWS0	Q8MWS0	AMPS.1	conjugate addition	4-hydroxynonenal		PMID:17704948	BRENDA	226885	http://sfld.rbvi.ucsf.edu/django/efd/226885
Q8MWS0	Q8MWS0	AMPS.1	conjugate addition	trans-2-nonenal		PMID:17704948	BRENDA	226885	http://sfld.rbvi.ucsf.edu/django/efd/226885
Q8MWS0	Q8MWS0	AMPS.1	nucleophilic aromatic substitution	1-chloro-2,4-dinitrobenzene		PMID:17704948	BRENDA	226885	http://sfld.rbvi.ucsf.edu/django/efd/226885
Q8MWS0	Q8MWS0	AMPS.1	nucleophilic aromatic substitution	1,2-dichloro-4-nitrobenzene		PMID:17704948	BRENDA	226885	http://sfld.rbvi.ucsf.edu/django/efd/226885
Q8R5I6	Q8R5I6	AMPS.1	conjugate addition	4-hydroxynonenal		PMID:12069689	GOA	55765	http://sfld.rbvi.ucsf.edu/django/efd/55765
Q8R5I6	Q8R5I6	AMPS.1	conjugate addition	ethacrynic acid		PMID:12069689	GOA	55765	http://sfld.rbvi.ucsf.edu/django/efd/55765
Q8R5I6	Q8R5I6	AMPS.1	epoxide ring opening	racemic anti-benzo[a]pyrene-7,8-diol-9.10-epoxide		PMID:12069689	GOA	55765	http://sfld.rbvi.ucsf.edu/django/efd/55765
Q8R5I6	Q8R5I6	AMPS.1	isomerization	Delta5-androstene-3,17-dione		PMID:12069689	GOA	55765	http://sfld.rbvi.ucsf.edu/django/efd/55765
Q8R5I6	Q8R5I6	AMPS.1	nucleophilic aromatic substitution	1-chloro-2,4-dinitrobenzene		PMID:12069689	GOA	55765	http://sfld.rbvi.ucsf.edu/django/efd/55765
Q8R5I6	Q8R5I6	AMPS.1	peroxidase	cumene hydroperoxide		PMID:12069689	GOA	55765	http://sfld.rbvi.ucsf.edu/django/efd/55765
Q93698	Q93698	AMPS.1	nucleophilic addition	phenethyl isothiocyanate		This work	This work	55817	http://sfld.rbvi.ucsf.edu/django/efd/55817
Q93698	Q93698	AMPS.1	nucleophilic addition	phenethyl isothiocyanate		This work	This work	55817	http://sfld.rbvi.ucsf.edu/django/efd/55817
Q93698	Q93698	AMPS.1	nucleophilic addition	propyl isothiocyanate		This work	This work	55817	http://sfld.rbvi.ucsf.edu/django/efd/55817
Q93698	Q93698	AMPS.1	nucleophilic addition	propyl isothiocyanate		This work	This work	55817	http://sfld.rbvi.ucsf.edu/django/efd/55817
Q93698	Q93698	AMPS.1	nucleophilic substitution	iodoacetate		This work	This work	55817	http://sfld.rbvi.ucsf.edu/django/efd/55817
Q93698	Q93698	AMPS.1	nucleophilic substitution	iodoacetate		This work	This work	55817	http://sfld.rbvi.ucsf.edu/django/efd/55817
Q9JHF7	Q9JHF7	AMPS.1	nucleophilic aromatic substitution	1-chloro-2,4-dinitrobenzene		PMID:10824118	GOA	55719	http://sfld.rbvi.ucsf.edu/django/efd/55719
Q9JHF7	Q9JHF7	AMPS.1	peroxidase	PGH2	prostaglandin-D synthase	PMID:10824118	GOA	55719	http://sfld.rbvi.ucsf.edu/django/efd/55719
Q9W647	Q9W647	AMPS.1	conjugate addition	ethacrynic acid		PMID:17184855	BRENDA	227997	http://sfld.rbvi.ucsf.edu/django/efd/227997
Q9W647	Q9W647	AMPS.1	nucleophilic aromatic substitution	1-chloro-2,4-dinitrobenzene		PMID:17184855	BRENDA	227997	http://sfld.rbvi.ucsf.edu/django/efd/227997
Q9W647	Q9W647	AMPS.1	nucleophilic substitution	nitrobutyl chloride		PMID:17184855	BRENDA	227997	http://sfld.rbvi.ucsf.edu/django/efd/227997
Q9W6J2	Q9W6J2	AMPS.1	nucleophilic aromatic substitution	1-chloro-2,4-dinitrobenzene		PMID:17344082	BRENDA	55741	http://sfld.rbvi.ucsf.edu/django/efd/55741
A3STM0	A3STM0	Main.1	nucleophilic substitution	iodoacetate		This work	This work	59017	http://sfld.rbvi.ucsf.edu/django/efd/59017
A3STV9	A3STV9	Main.1	nucleophilic addition	phenethyl isothiocyanate		This work	This work	59332	http://sfld.rbvi.ucsf.edu/django/efd/59332
A3STV9	A3STV9	Main.1	nucleophilic addition	propyl isothiocyanate		This work	This work	59332	http://sfld.rbvi.ucsf.edu/django/efd/59332
A5W201	A5W201	Main.1	hydrolytic dehalogenation	diiodomethane		This work	This work	59476	http://sfld.rbvi.ucsf.edu/django/efd/59476
A5W201	A5W201	Main.1	nucleophilic substitution	iodoacetate		This work	This work	59476	http://sfld.rbvi.ucsf.edu/django/efd/59476
A5W201	A5W201	Main.1	nucleophilic substitution	iodomethane		This work	This work	59476	http://sfld.rbvi.ucsf.edu/django/efd/59476
P40582	A6ZVV8	Main.1	conjugate addition	ethacrynic acid		PMID:16709151	GOA	58738	http://sfld.rbvi.ucsf.edu/django/efd/58738
P40582	A6ZVV8	Main.1	nucleophilic aromatic substitution	1-chloro-2,4-dinitrobenzene		PMID:16709151	GOA	58738	http://sfld.rbvi.ucsf.edu/django/efd/58738
P40582	A6ZVV8	Main.1	nucleophilic aromatic substitution	1-chloro-2,4-dinitrobenzene		PMID:9792709	GOA	58738	http://sfld.rbvi.ucsf.edu/django/efd/58738
P40582	A6ZVV8	Main.1	nucleophilic aromatic substitution	1-chloro-2,4-dinitrobenzene		PMID:9792709	SABIO	58738	http://sfld.rbvi.ucsf.edu/django/efd/58738
A9BQI9	A9BQI9	Main.1	nucleophilic aromatic substitution	1-chloro-2,4-dinitrobenzene		This work	This work	56518	http://sfld.rbvi.ucsf.edu/django/efd/56518
A9CII7	A9CII7	Main.1	conjugate addition	ethacrynic acid		PMID:21909786	ManLit	59027	http://sfld.rbvi.ucsf.edu/django/efd/59027
A9CII7	A9CII7	Main.1	conjugate addition	trans-2-nonenal		PMID:21909786	ManLit	59027	http://sfld.rbvi.ucsf.edu/django/efd/59027
A9CII7	A9CII7	Main.1	conjugate addition	trans-4-phenyl-3-buten-2-one		PMID:21909786	ManLit	59027	http://sfld.rbvi.ucsf.edu/django/efd/59027
A9CII7	A9CII7	Main.1	dehydroascorbate reductase	dehydroascorbate	dehydroascorbate reductase	PMID:21909786	ManLit	59027	http://sfld.rbvi.ucsf.edu/django/efd/59027
A9CII7	A9CII7	Main.1	disulfide bond reductase	3-hydroxyethyl disulfide		PMID:21909786	ManLit	59027	http://sfld.rbvi.ucsf.edu/django/efd/59027
A9CII7	A9CII7	Main.1	nucleophilic addition	allyl isothiocyanate		PMID:21909786	ManLit	59027	http://sfld.rbvi.ucsf.edu/django/efd/59027
A9CII7	A9CII7	Main.1	nucleophilic addition	phenethyl isothiocyanate		This work	This work	59027	http://sfld.rbvi.ucsf.edu/django/efd/59027
A9CII7	A9CII7	Main.1	nucleophilic addition	phenthyl isothiocyanate		PMID:21909786	ManLit	59027	http://sfld.rbvi.ucsf.edu/django/efd/59027
A9CII7	A9CII7	Main.1	nucleophilic aromatic substitution	1-bromo-2,4-dinitrobenzene		PMID:21909786	ManLit	59027	http://sfld.rbvi.ucsf.edu/django/efd/59027
A9CII7	A9CII7	Main.1	nucleophilic aromatic substitution	1-chloro-2,4-dinitrobenzene		PMID:21909786	ManLit	59027	http://sfld.rbvi.ucsf.edu/django/efd/59027
A9CII7	A9CII7	Main.1	nucleophilic aromatic substitution	1-fluoro-2,4-dinitrobenzene		PMID:21909786	ManLit	59027	http://sfld.rbvi.ucsf.edu/django/efd/59027
A9CII7	A9CII7	Main.1	nucleophilic aromatic substitution	1-iodo-2,4-dinitrobenzene		PMID:21909786	ManLit	59027	http://sfld.rbvi.ucsf.edu/django/efd/59027
A9CII7	A9CII7	Main.1	nucleophilic aromatic substitution	4-chloro-7-nitrobenzofurazan		PMID:21909786	ManLit	59027	http://sfld.rbvi.ucsf.edu/django/efd/59027
A9CII7	A9CII7	Main.1	nucleophilic aromatic substitution	bromosulfophthalein		PMID:21909786	ManLit	59027	http://sfld.rbvi.ucsf.edu/django/efd/59027
A9CII7	A9CII7	Main.1	nucleophilic aromatic substitution	fluorodifen		PMID:21909786	ManLit	59027	http://sfld.rbvi.ucsf.edu/django/efd/59027
A9CII7	A9CII7	Main.1	nucleophilic substitution	p-nitrobenzyl chloride		PMID:21909786	ManLit	59027	http://sfld.rbvi.ucsf.edu/django/efd/59027
A9CII7	A9CII7	Main.1	peroxidase	cumene hydroperoxide		PMID:21909786	ManLit	59027	http://sfld.rbvi.ucsf.edu/django/efd/59027
A9CII7	A9CII7	Main.1	peroxidase	tert-Butyl hydroperoxide		PMID:21909786	ManLit	59027	http://sfld.rbvi.ucsf.edu/django/efd/59027
A9CJU4	A9CJU4	Main.1	conjugate addition	ethacrynic acid		PMID:21909786	ManLit	59456	http://sfld.rbvi.ucsf.edu/django/efd/59456
A9CJU4	A9CJU4	Main.1	conjugate addition	trans-2-nonenal		PMID:21909786	ManLit	59456	http://sfld.rbvi.ucsf.edu/django/efd/59456
A9CJU4	A9CJU4	Main.1	conjugate addition	trans-4-phenyl-3-buten-2-one		PMID:21909786	ManLit	59456	http://sfld.rbvi.ucsf.edu/django/efd/59456
A9CJU4	A9CJU4	Main.1	dehydroascorbate reductase	dehydroascorbate	dehydroascorbate reductase	PMID:21909786	ManLit	59456	http://sfld.rbvi.ucsf.edu/django/efd/59456
A9CJU4	A9CJU4	Main.1	disulfide bond reductase	3-hydroxyethyl disulfide		PMID:21909786	ManLit	59456	http://sfld.rbvi.ucsf.edu/django/efd/59456
A9CJU4	A9CJU4	Main.1	nucleophilic addition	allyl isothiocyanate		PMID:21909786	ManLit	59456	http://sfld.rbvi.ucsf.edu/django/efd/59456
A9CJU4	A9CJU4	Main.1	nucleophilic addition	phenthyl isothiocyanate		PMID:21909786	ManLit	59456	http://sfld.rbvi.ucsf.edu/django/efd/59456
A9CJU4	A9CJU4	Main.1	nucleophilic aromatic substitution	1-bromo-2,4-dinitrobenzene		PMID:21909786	ManLit	59456	http://sfld.rbvi.ucsf.edu/django/efd/59456
A9CJU4	A9CJU4	Main.1	nucleophilic aromatic substitution	1-chloro-2,4-dinitrobenzene		PMID:21909786	ManLit	59456	http://sfld.rbvi.ucsf.edu/django/efd/59456
A9CJU4	A9CJU4	Main.1	nucleophilic aromatic substitution	1-fluoro-2,4-dinitrobenzene		PMID:21909786	ManLit	59456	http://sfld.rbvi.ucsf.edu/django/efd/59456
A9CJU4	A9CJU4	Main.1	nucleophilic aromatic substitution	1-iodo-2,4-dinitrobenzene		PMID:21909786	ManLit	59456	http://sfld.rbvi.ucsf.edu/django/efd/59456
A9CJU4	A9CJU4	Main.1	nucleophilic aromatic substitution	4-chloro-7-nitrobenzofurazan		PMID:21909786	ManLit	59456	http://sfld.rbvi.ucsf.edu/django/efd/59456
A9CJU4	A9CJU4	Main.1	nucleophilic aromatic substitution	bromosulfophthalein		PMID:21909786	ManLit	59456	http://sfld.rbvi.ucsf.edu/django/efd/59456
A9CJU4	A9CJU4	Main.1	nucleophilic aromatic substitution	fluorodifen		PMID:21909786	ManLit	59456	http://sfld.rbvi.ucsf.edu/django/efd/59456
A9CJU4	A9CJU4	Main.1	nucleophilic substitution	p-nitrobenzyl chloride		PMID:21909786	ManLit	59456	http://sfld.rbvi.ucsf.edu/django/efd/59456
A9CJU4	A9CJU4	Main.1	peroxidase	cumene hydroperoxide		PMID:21909786	ManLit	59456	http://sfld.rbvi.ucsf.edu/django/efd/59456
A9CJU4	A9CJU4	Main.1	peroxidase	tert-Butyl hydroperoxide		PMID:21909786	ManLit	59456	http://sfld.rbvi.ucsf.edu/django/efd/59456
A9CJU5	A9CJU5	Main.1	conjugate addition	ethacrynic acid		PMID:21909786	ManLit	56393	http://sfld.rbvi.ucsf.edu/django/efd/56393
A9CJU5	A9CJU5	Main.1	conjugate addition	trans-2-nonenal		PMID:21909786	ManLit	56393	http://sfld.rbvi.ucsf.edu/django/efd/56393
A9CJU5	A9CJU5	Main.1	conjugate addition	trans-4-phenyl-3-buten-2-one		PMID:21909786	ManLit	56393	http://sfld.rbvi.ucsf.edu/django/efd/56393
A9CJU5	A9CJU5	Main.1	dehydroascorbate reductase	dehydroascorbate	dehydroascorbate reductase	PMID:21909786	ManLit	56393	http://sfld.rbvi.ucsf.edu/django/efd/56393
A9CJU5	A9CJU5	Main.1	disulfide bond reductase	3-hydroxyethyl disulfide		PMID:21909786	ManLit	56393	http://sfld.rbvi.ucsf.edu/django/efd/56393
A9CJU5	A9CJU5	Main.1	nucleophilic addition	allyl isothiocyanate		PMID:21909786	ManLit	56393	http://sfld.rbvi.ucsf.edu/django/efd/56393
A9CJU5	A9CJU5	Main.1	nucleophilic addition	phenthyl isothiocyanate		PMID:21909786	ManLit	56393	http://sfld.rbvi.ucsf.edu/django/efd/56393
A9CJU5	A9CJU5	Main.1	nucleophilic aromatic substitution	1-bromo-2,4-dinitrobenzene		PMID:21909786	ManLit	56393	http://sfld.rbvi.ucsf.edu/django/efd/56393
A9CJU5	A9CJU5	Main.1	nucleophilic aromatic substitution	1-chloro-2,4-dinitrobenzene		PMID:21909786	ManLit	56393	http://sfld.rbvi.ucsf.edu/django/efd/56393
A9CJU5	A9CJU5	Main.1	nucleophilic aromatic substitution	1-fluoro-2,4-dinitrobenzene		PMID:21909786	ManLit	56393	http://sfld.rbvi.ucsf.edu/django/efd/56393
A9CJU5	A9CJU5	Main.1	nucleophilic aromatic substitution	1-iodo-2,4-dinitrobenzene		PMID:21909786	ManLit	56393	http://sfld.rbvi.ucsf.edu/django/efd/56393
A9CJU5	A9CJU5	Main.1	nucleophilic aromatic substitution	4-chloro-7-nitrobenzofurazan		PMID:21909786	ManLit	56393	http://sfld.rbvi.ucsf.edu/django/efd/56393
A9CJU5	A9CJU5	Main.1	nucleophilic aromatic substitution	bromosulfophthalein		PMID:21909786	ManLit	56393	http://sfld.rbvi.ucsf.edu/django/efd/56393
A9CJU5	A9CJU5	Main.1	nucleophilic aromatic substitution	fluorodifen		PMID:21909786	ManLit	56393	http://sfld.rbvi.ucsf.edu/django/efd/56393
A9CJU5	A9CJU5	Main.1	nucleophilic substitution	p-nitrobenzyl chloride		PMID:21909786	ManLit	56393	http://sfld.rbvi.ucsf.edu/django/efd/56393
A9CJU5	A9CJU5	Main.1	peroxidase	cumene hydroperoxide		PMID:21909786	ManLit	56393	http://sfld.rbvi.ucsf.edu/django/efd/56393
A9CJU5	A9CJU5	Main.1	peroxidase	tert-Butyl hydroperoxide		PMID:21909786	ManLit	56393	http://sfld.rbvi.ucsf.edu/django/efd/56393
A9CLG1	A9CLG1	Main.1	conjugate addition	ethacrynic acid		PMID:21909786	ManLit	56646	http://sfld.rbvi.ucsf.edu/django/efd/56646
A9CLG1	A9CLG1	Main.1	conjugate addition	trans-2-nonenal		PMID:21909786	ManLit	56646	http://sfld.rbvi.ucsf.edu/django/efd/56646
A9CLG1	A9CLG1	Main.1	conjugate addition	trans-4-phenyl-3-buten-2-one		PMID:21909786	ManLit	56646	http://sfld.rbvi.ucsf.edu/django/efd/56646
A9CLG1	A9CLG1	Main.1	dehydroascorbate reductase	dehydroascorbate	dehydroascorbate reductase	PMID:21909786	ManLit	56646	http://sfld.rbvi.ucsf.edu/django/efd/56646
A9CLG1	A9CLG1	Main.1	disulfide bond reductase	3-hydroxyethyl disulfide		PMID:21909786	ManLit	56646	http://sfld.rbvi.ucsf.edu/django/efd/56646
A9CLG1	A9CLG1	Main.1	nucleophilic addition	allyl isothiocyanate		PMID:21909786	ManLit	56646	http://sfld.rbvi.ucsf.edu/django/efd/56646
A9CLG1	A9CLG1	Main.1	nucleophilic addition	phenthyl isothiocyanate		PMID:21909786	ManLit	56646	http://sfld.rbvi.ucsf.edu/django/efd/56646
A9CLG1	A9CLG1	Main.1	nucleophilic aromatic substitution	1-bromo-2,4-dinitrobenzene		PMID:21909786	ManLit	56646	http://sfld.rbvi.ucsf.edu/django/efd/56646
A9CLG1	A9CLG1	Main.1	nucleophilic aromatic substitution	1-chloro-2,4-dinitrobenzene		PMID:21909786	ManLit	56646	http://sfld.rbvi.ucsf.edu/django/efd/56646
A9CLG1	A9CLG1	Main.1	nucleophilic aromatic substitution	1-fluoro-2,4-dinitrobenzene		PMID:21909786	ManLit	56646	http://sfld.rbvi.ucsf.edu/django/efd/56646
A9CLG1	A9CLG1	Main.1	nucleophilic aromatic substitution	1-iodo-2,4-dinitrobenzene		PMID:21909786	ManLit	56646	http://sfld.rbvi.ucsf.edu/django/efd/56646
A9CLG1	A9CLG1	Main.1	nucleophilic aromatic substitution	4-chloro-7-nitrobenzofurazan		PMID:21909786	ManLit	56646	http://sfld.rbvi.ucsf.edu/django/efd/56646
A9CLG1	A9CLG1	Main.1	nucleophilic aromatic substitution	bromosulfophthalein		PMID:21909786	ManLit	56646	http://sfld.rbvi.ucsf.edu/django/efd/56646
A9CLG1	A9CLG1	Main.1	nucleophilic aromatic substitution	fluorodifen		PMID:21909786	ManLit	56646	http://sfld.rbvi.ucsf.edu/django/efd/56646
A9CLG1	A9CLG1	Main.1	nucleophilic substitution	p-nitrobenzyl chloride		PMID:21909786	ManLit	56646	http://sfld.rbvi.ucsf.edu/django/efd/56646
A9CLG1	A9CLG1	Main.1	peroxidase	cumene hydroperoxide		PMID:21909786	ManLit	56646	http://sfld.rbvi.ucsf.edu/django/efd/56646
A9CLG1	A9CLG1	Main.1	peroxidase	tert-Butyl hydroperoxide		PMID:21909786	ManLit	56646	http://sfld.rbvi.ucsf.edu/django/efd/56646
B0TR78	B0TR78	Main.1	nucleophilic addition	cyclohexyl isothiocyanate		This work	This work	56881	http://sfld.rbvi.ucsf.edu/django/efd/56881
B0TR78	B0TR78	Main.1	nucleophilic substitution	iodoacetamide		This work	This work	56881	http://sfld.rbvi.ucsf.edu/django/efd/56881
B0TR78	B0TR78	Main.1	nucleophilic substitution	iodoacetate		This work	This work	56881	http://sfld.rbvi.ucsf.edu/django/efd/56881
B0TR78	B0TR78	Main.1	nucleophilic substitution	iodomethane		This work	This work	56881	http://sfld.rbvi.ucsf.edu/django/efd/56881
Q59721	B3VTK2	Main.1	reductive dehalogenation	3-chloro-2-hydroxy-6-oxo-6-phenylhexa-2,4-dienoate	reductive dehalogenation of 3-chloro-2-hydroxy-6-oxo-6-phenylhexa-2,4-dienoate	PMID:16740949	ManLit	56374	http://sfld.rbvi.ucsf.edu/django/efd/56374
P15214	B4EWL4	Main.1	nucleophilic aromatic substitution	1-chloro-2,4-dinitrobenzene		PMID:20663851	ManLit	58998	http://sfld.rbvi.ucsf.edu/django/efd/58998
P15214	B4EWL4	Main.1	nucleophilic aromatic substitution	FDNB		PMID:20663851	ManLit	58998	http://sfld.rbvi.ucsf.edu/django/efd/58998
Q9AA30	B8H1G0	Main.1	nucleophilic aromatic substitution	1-chloro-2,4-dinitrobenzene		This work	This work	57138	http://sfld.rbvi.ucsf.edu/django/efd/57138
P81065	C1JZX6	Main.1	nucleophilic aromatic substitution	1-chloro-2,4-dinitrobenzene		PMID:18076047	ManLit	224193	http://sfld.rbvi.ucsf.edu/django/efd/224193
P81065	C1JZX6	Main.1	nucleophilic aromatic substitution	1-chloro-2,4-dinitrobenzene		PMID:9794797	ManLit	224193	http://sfld.rbvi.ucsf.edu/django/efd/224193
P81065	C1JZX6	Main.1	nucleophilic aromatic substitution	1-chloro-2,4-dinitrobenzene		PMID:18076047	BRENDA	224193	http://sfld.rbvi.ucsf.edu/django/efd/224193
P81065	C1JZX6	Main.1	peroxidase	cumene hydroperoxide		PMID:9794797	ManLit	224193	http://sfld.rbvi.ucsf.edu/django/efd/224193
Q8X6U4	D3QNQ6	Main.1	nucleophilic substitution	iodoacetate		This work	This work	57653	http://sfld.rbvi.ucsf.edu/django/efd/57653
B4XH91	E0FBF3	Main.1	thiolysis	nitrophenyl acetate		This work	This work	229002	http://sfld.rbvi.ucsf.edu/django/efd/229002
P0A9D2	E2KU21	Main.1	disulfide bond reductase	hydroxyethyl disulfide		PMID:18778244	ManLit	55921	http://sfld.rbvi.ucsf.edu/django/efd/55921
P0A9D2	E2KU21	Main.1	nucleophilic aromatic substitution	1-chloro-2,4-dinitrobenzene		PMID:18778244	ManLit	55921	http://sfld.rbvi.ucsf.edu/django/efd/55921
P0A9D2	E2KU21	Main.1	nucleophilic aromatic substitution	1-chloro-2,4-dinitrobenzene		PMID:18778244	BRENDA	55921	http://sfld.rbvi.ucsf.edu/django/efd/55921
P0ACA7	E8HCZ4	Main.1	nucleophilic substitution	bromoacetate		PMID:20921376	ManLit	56106	http://sfld.rbvi.ucsf.edu/django/efd/56106
Q1QS57	Q1QS57	Main.1	nucleophilic addition	cyclohexyl isothiocyanate		This work	This work	58874	http://sfld.rbvi.ucsf.edu/django/efd/58874
Q1QS57	Q1QS57	Main.1	nucleophilic addition	phenethyl isothiocyanate		This work	This work	58874	http://sfld.rbvi.ucsf.edu/django/efd/58874
Q3IZF5	Q3IZF5	Main.1	nucleophilic addition	cyclohexyl isothiocyanate		This work	This work	56121	http://sfld.rbvi.ucsf.edu/django/efd/56121
Q3IZF5	Q3IZF5	Main.1	nucleophilic addition	phenethyl isothiocyanate		This work	This work	56121	http://sfld.rbvi.ucsf.edu/django/efd/56121
Q3IZF5	Q3IZF5	Main.1	nucleophilic addition	propyl isothiocyanate		This work	This work	56121	http://sfld.rbvi.ucsf.edu/django/efd/56121
Q3IZT6	Q3IZT6	Main.1	nucleophilic substitution	iodoacetate		This work	This work	59668	http://sfld.rbvi.ucsf.edu/django/efd/59668
Q5N5D3	Q5N5D3	Main.1	nucleophilic addition	allyl-ITC		PMID:17484723	ManLit	59842	http://sfld.rbvi.ucsf.edu/django/efd/59842
Q5N5D3	Q5N5D3	Main.1	nucleophilic addition	cyclohexyl-ITC		PMID:17484723	ManLit	59842	http://sfld.rbvi.ucsf.edu/django/efd/59842
Q5N5D3	Q5N5D3	Main.1	nucleophilic addition	phenethyl-ITC		PMID:17484723	ManLit	59842	http://sfld.rbvi.ucsf.edu/django/efd/59842
Q5N5D3	Q5N5D3	Main.1	nucleophilic addition	Propyl-ITC		PMID:17484723	ManLit	59842	http://sfld.rbvi.ucsf.edu/django/efd/59842
Q5N5D3	Q5N5D3	Main.1	nucleophilic addition	sulforaphane		PMID:17484723	ManLit	59842	http://sfld.rbvi.ucsf.edu/django/efd/59842
Q5N5D3	Q5N5D3	Main.1	nucleophilic aromatic substitution	1-chloro-2,4-dinitrobenzene		PMID:17484723	ManLit	59842	http://sfld.rbvi.ucsf.edu/django/efd/59842
Q5N5D3	Q5N5D3	Main.1	nucleophilic substitution	NBD-Cl		PMID:17484723	ManLit	59842	http://sfld.rbvi.ucsf.edu/django/efd/59842
Q5X3Z8	Q5X3Z8	Main.1	nucleophilic aromatic substitution	1-chloro-2,4-dinitrobenzene		PMID:22192759	ManLit	56652	http://sfld.rbvi.ucsf.edu/django/efd/56652
Q6NDT1	Q6NDT1	Main.1	peroxidase	butyl hydroperoxide		This work	This work	57862	http://sfld.rbvi.ucsf.edu/django/efd/57862
Q6NDT1	Q6NDT1	Main.1	peroxidase	cumene hydroperoxide		This work	This work	57862	http://sfld.rbvi.ucsf.edu/django/efd/57862
Q6NDT1	Q6NDT1	Main.1	peroxidase	hydroperoxynonenal		This work	This work	57862	http://sfld.rbvi.ucsf.edu/django/efd/57862
Q7D3T0	Q7D3T0	Main.1	conjugate addition	ethacrynic acid		PMID:21909786	ManLit	58101	http://sfld.rbvi.ucsf.edu/django/efd/58101
Q7D3T0	Q7D3T0	Main.1	conjugate addition	trans-2-nonenal		PMID:21909786	ManLit	58101	http://sfld.rbvi.ucsf.edu/django/efd/58101
Q7D3T0	Q7D3T0	Main.1	conjugate addition	trans-4-phenyl-3-buten-2-one		PMID:21909786	ManLit	58101	http://sfld.rbvi.ucsf.edu/django/efd/58101
Q7D3T0	Q7D3T0	Main.1	dehydroascorbate reductase	dehydroascorbate	dehydroascorbate reductase	PMID:21909786	ManLit	58101	http://sfld.rbvi.ucsf.edu/django/efd/58101
Q7D3T0	Q7D3T0	Main.1	disulfide bond reductase	3-hydroxyethyl disulfide		PMID:21909786	ManLit	58101	http://sfld.rbvi.ucsf.edu/django/efd/58101
Q7D3T0	Q7D3T0	Main.1	nucleophilic addition	allyl isothiocyanate		PMID:21909786	ManLit	58101	http://sfld.rbvi.ucsf.edu/django/efd/58101
Q7D3T0	Q7D3T0	Main.1	nucleophilic addition	phenthyl isothiocyanate		PMID:21909786	ManLit	58101	http://sfld.rbvi.ucsf.edu/django/efd/58101
Q7D3T0	Q7D3T0	Main.1	nucleophilic aromatic substitution	1-bromo-2,4-dinitrobenzene		PMID:21909786	ManLit	58101	http://sfld.rbvi.ucsf.edu/django/efd/58101
Q7D3T0	Q7D3T0	Main.1	nucleophilic aromatic substitution	1-chloro-2,4-dinitrobenzene		PMID:21909786	ManLit	58101	http://sfld.rbvi.ucsf.edu/django/efd/58101
Q7D3T0	Q7D3T0	Main.1	nucleophilic aromatic substitution	1-fluoro-2,4-dinitrobenzene		PMID:21909786	ManLit	58101	http://sfld.rbvi.ucsf.edu/django/efd/58101
Q7D3T0	Q7D3T0	Main.1	nucleophilic aromatic substitution	1-iodo-2,4-dinitrobenzene		PMID:21909786	ManLit	58101	http://sfld.rbvi.ucsf.edu/django/efd/58101
Q7D3T0	Q7D3T0	Main.1	nucleophilic aromatic substitution	4-chloro-7-nitrobenzofurazan		PMID:21909786	ManLit	58101	http://sfld.rbvi.ucsf.edu/django/efd/58101
Q7D3T0	Q7D3T0	Main.1	nucleophilic aromatic substitution	bromosulfophthalein		PMID:21909786	ManLit	58101	http://sfld.rbvi.ucsf.edu/django/efd/58101
Q7D3T0	Q7D3T0	Main.1	nucleophilic aromatic substitution	fluorodifen		PMID:21909786	ManLit	58101	http://sfld.rbvi.ucsf.edu/django/efd/58101
Q7D3T0	Q7D3T0	Main.1	nucleophilic substitution	p-nitrobenzyl chloride		PMID:21909786	ManLit	58101	http://sfld.rbvi.ucsf.edu/django/efd/58101
Q7D3T0	Q7D3T0	Main.1	peroxidase	cumene hydroperoxide		PMID:21909786	ManLit	58101	http://sfld.rbvi.ucsf.edu/django/efd/58101
Q7D3T0	Q7D3T0	Main.1	peroxidase	tert-Butyl hydroperoxide		PMID:21909786	ManLit	58101	http://sfld.rbvi.ucsf.edu/django/efd/58101
Q7W6Z7	Q7W6Z7	Main.1	nucleophilic substitution	iodoacetate		This work	This work	56435	http://sfld.rbvi.ucsf.edu/django/efd/56435
Q87E36	Q87E36	Main.1	nucleophilic aromatic substitution	1-chloro-2,4-dinitrobenzene		PMID:18331799	BRENDA	56472	http://sfld.rbvi.ucsf.edu/django/efd/56472
Q88K19	Q88K19	Main.1	peroxidase	butyl hydroperoxide		This work	This work	57617	http://sfld.rbvi.ucsf.edu/django/efd/57617
Q88K19	Q88K19	Main.1	peroxidase	cumene hydroperoxide		This work	This work	57617	http://sfld.rbvi.ucsf.edu/django/efd/57617
Q88K19	Q88K19	Main.1	peroxidase	hydroperoxynonenal		This work	This work	57617	http://sfld.rbvi.ucsf.edu/django/efd/57617
Q88LN5	Q88LN5	Main.1	nucleophilic substitution	iodoacetate		This work	This work	58161	http://sfld.rbvi.ucsf.edu/django/efd/58161
Q8DMB4	Q8DMB4	Main.1	conjugate addition	ethacrynic acid		PMID:17484723	BRENDA	229691	http://sfld.rbvi.ucsf.edu/django/efd/229691
Q8DMB4	Q8DMB4	Main.1	conjugate addition	trans-2-nonenal		PMID:17484723	BRENDA	229691	http://sfld.rbvi.ucsf.edu/django/efd/229691
Q8DMB4	Q8DMB4	Main.1	epoxide ring opening	1,2-epoxy-3-(p-nitrophenoxy)propane		PMID:17484723	BRENDA	229691	http://sfld.rbvi.ucsf.edu/django/efd/229691
Q8DMB4	Q8DMB4	Main.1	nucleophilic addition	allyl-isothiocyanate		PMID:17484723	BRENDA	229691	http://sfld.rbvi.ucsf.edu/django/efd/229691
Q8DMB4	Q8DMB4	Main.1	nucleophilic addition	allyl-ITC		PMID:17484723	ManLit	229691	http://sfld.rbvi.ucsf.edu/django/efd/229691
Q8DMB4	Q8DMB4	Main.1	nucleophilic addition	cyclohexyl-isothiocyanate		PMID:17484723	BRENDA	229691	http://sfld.rbvi.ucsf.edu/django/efd/229691
Q8DMB4	Q8DMB4	Main.1	nucleophilic addition	cyclohexyl-ITC		PMID:17484723	ManLit	229691	http://sfld.rbvi.ucsf.edu/django/efd/229691
Q8DMB4	Q8DMB4	Main.1	nucleophilic addition	phenethyl isothiocyanate		PMID:17484723	ManLit	229691	http://sfld.rbvi.ucsf.edu/django/efd/229691
Q8DMB4	Q8DMB4	Main.1	nucleophilic addition	phenethyl-isothiocyanate		PMID:17484723	BRENDA	229691	http://sfld.rbvi.ucsf.edu/django/efd/229691
Q8DMB4	Q8DMB4	Main.1	nucleophilic addition	propyl-isothiocyanate		PMID:17484723	BRENDA	229691	http://sfld.rbvi.ucsf.edu/django/efd/229691
Q8DMB4	Q8DMB4	Main.1	nucleophilic addition	Propyl-ITC		PMID:17484723	ManLit	229691	http://sfld.rbvi.ucsf.edu/django/efd/229691
Q8DMB4	Q8DMB4	Main.1	nucleophilic addition	sulforaphane		PMID:17484723	ManLit	229691	http://sfld.rbvi.ucsf.edu/django/efd/229691
Q8DMB4	Q8DMB4	Main.1	nucleophilic addition	sulforaphane		PMID:17484723	BRENDA	229691	http://sfld.rbvi.ucsf.edu/django/efd/229691
Q8DMB4	Q8DMB4	Main.1	nucleophilic aromatic substitution	1-chloro-2,4-dinitrobenzene		PMID:17484723	ManLit	229691	http://sfld.rbvi.ucsf.edu/django/efd/229691
Q8DMB4	Q8DMB4	Main.1	nucleophilic aromatic substitution	1-chloro-2,4-dinitrobenzene		PMID:17484723	BRENDA	229691	http://sfld.rbvi.ucsf.edu/django/efd/229691
Q8DMB4	Q8DMB4	Main.1	nucleophilic aromatic substitution	4-chloro-7-nitrobenzo-2-oxa-1,3-diazole		PMID:17484723	BRENDA	229691	http://sfld.rbvi.ucsf.edu/django/efd/229691
Q8DMB4	Q8DMB4	Main.1	nucleophilic substitution	4-nitrobenzyl chloride		PMID:17484723	BRENDA	229691	http://sfld.rbvi.ucsf.edu/django/efd/229691
Q8DMB4	Q8DMB4	Main.1	nucleophilic substitution	NBD-Cl		PMID:17484723	ManLit	229691	http://sfld.rbvi.ucsf.edu/django/efd/229691
Q8DMB4	Q8DMB4	Main.1	peroxidase	cumene hydroperoxide		PMID:17484723	BRENDA	229691	http://sfld.rbvi.ucsf.edu/django/efd/229691
Q8DMB4	Q8DMB4	Main.1	peroxidase	H2O2		PMID:17484723	BRENDA	229691	http://sfld.rbvi.ucsf.edu/django/efd/229691
Q8GBY1	Q8GBY1	Main.1	reductive dehalogenation	3,9,11-trichloro-2-hydroxy-6-oxo-6-phenylhexa-2,4-dienoate		PMID:16740949	ManLit	228443	http://sfld.rbvi.ucsf.edu/django/efd/228443
Q8GBY1	Q8GBY1	Main.1	reductive dehalogenation	5-chloro-2-hydroxy-6-oxo-6-phenylhexa-2,4-dienoate		PMID:16740949	ManLit	228443	http://sfld.rbvi.ucsf.edu/django/efd/228443
Q9A3W3	Q9A3W3	Main.1	peroxidase	benzoyl peroxide		This work	This work	59066	http://sfld.rbvi.ucsf.edu/django/efd/59066
Q9P6M1	Q9P6M1	Main.1	nucleophilic aromatic substitution	1-chloro-2,4-dinitrobenzene		PMID:12063243	GOA	226924	http://sfld.rbvi.ucsf.edu/django/efd/226924
Q9P6M1	Q9P6M1	Main.1	peroxidase	cumene hydroperoxide		PMID:12063243	GOA	226924	http://sfld.rbvi.ucsf.edu/django/efd/226924
Q03L82	507042	Main.2	disulfide bond reductase	cysteine disulfide		This work	This work	226432	http://sfld.rbvi.ucsf.edu/django/efd/226432
Q03L82	507042	Main.2	disulfide bond reductase	furfuryl disulfide		This work	This work	226432	http://sfld.rbvi.ucsf.edu/django/efd/226432
Q03L82	507042	Main.2	disulfide bond reductase	hydroxyethyl disulfide		This work	This work	226432	http://sfld.rbvi.ucsf.edu/django/efd/226432
Q03L82	507042	Main.2	disulfide bond reductase	pantethine disulfide		This work	This work	226432	http://sfld.rbvi.ucsf.edu/django/efd/226432
Q03L82	507042	Main.2	nucleophilic substitution	iodoacetate		This work	This work	226432	http://sfld.rbvi.ucsf.edu/django/efd/226432
Q8DTN7	507149	Main.2	disulfide bond reductase	cysteine disulfide		This work	This work	224047	http://sfld.rbvi.ucsf.edu/django/efd/224047
Q8DTN7	507149	Main.2	disulfide bond reductase	hydroxyethyl disulfide		This work	This work	224047	http://sfld.rbvi.ucsf.edu/django/efd/224047
Q8DTN7	507149	Main.2	disulfide bond reductase	pantethine disulfide		This work	This work	224047	http://sfld.rbvi.ucsf.edu/django/efd/224047
A6B5E9	A6B5E9	Main.2	disulfide bond reductase	cysteine disulfide		This work	This work	57256	http://sfld.rbvi.ucsf.edu/django/efd/57256
A6B5E9	A6B5E9	Main.2	disulfide bond reductase	hydroxyethyl disulfide		This work	This work	57256	http://sfld.rbvi.ucsf.edu/django/efd/57256
A6B5E9	A6B5E9	Main.2	disulfide bond reductase	pantethine disulfide		This work	This work	57256	http://sfld.rbvi.ucsf.edu/django/efd/57256
Q46845	D6JFD2	Main.2	disulfide bond reductase	hydroxyethyl disulfide		PMID:21222452	ManLit	56292	http://sfld.rbvi.ucsf.edu/django/efd/56292
Q46845	D6JFD2	Main.2	peroxidase	(13S)-Linoleic-OOH		PMID:21222452	ManLit	56292	http://sfld.rbvi.ucsf.edu/django/efd/56292
Q46845	D6JFD2	Main.2	peroxidase	(15S)-HpETE		PMID:21222452	ManLit	56292	http://sfld.rbvi.ucsf.edu/django/efd/56292
Q46845	D6JFD2	Main.2	peroxidase	cumene hydroperoxide		PMID:21222452	ManLit	56292	http://sfld.rbvi.ucsf.edu/django/efd/56292
P77526	E7ICS5	Main.2	disulfide bond reductase	hydroxyethyl disulfide		PMID:19537707	ManLit	56830	http://sfld.rbvi.ucsf.edu/django/efd/56830
P77526	E7ICS5	Main.2	peroxidase	cumene hydroperoxide		PMID:19537707	ManLit	56830	http://sfld.rbvi.ucsf.edu/django/efd/56830
P23202	E7KHF2	Main.2	disulfide bond reductase	hydroxyethyl disulfide		PMID:19321443	ManLit	58481	http://sfld.rbvi.ucsf.edu/django/efd/58481
P23202	E7KHF2	Main.2	other		part of a signal transduction cascade (regulates nitrogen catabolism)	PMID:11695904	ManLit	58481	http://sfld.rbvi.ucsf.edu/django/efd/58481
P23202	E7KHF2	Main.2	other		amyloid fibril formation	PMID:21091436	ManLit	58481	http://sfld.rbvi.ucsf.edu/django/efd/58481
O59827	O59827	Main.2	nucleophilic aromatic substitution	1-chloro-2,4-dinitrobenzene		PMID:12063243	GOA	57044	http://sfld.rbvi.ucsf.edu/django/efd/57044
B7UV98	Q02KA8	Main.2	disulfide bond reductase	pantethine disulfide		This work	This work	56582	http://sfld.rbvi.ucsf.edu/django/efd/56582
Q1IDQ5	Q1IDQ5	Main.2	nucleophilic addition	phenethyl isothiocyanate		This work	This work	55894	http://sfld.rbvi.ucsf.edu/django/efd/55894
Q2RXK8	Q2RXK8	Main.2	disulfide bond reductase	cysteine disulfide		This work	This work	56501	http://sfld.rbvi.ucsf.edu/django/efd/56501
Q2RXK8	Q2RXK8	Main.2	disulfide bond reductase	furfuryl disulfide		This work	This work	56501	http://sfld.rbvi.ucsf.edu/django/efd/56501
Q2RXK8	Q2RXK8	Main.2	disulfide bond reductase	hydroxyethyl disulfide		This work	This work	56501	http://sfld.rbvi.ucsf.edu/django/efd/56501
Q2RXK8	Q2RXK8	Main.2	disulfide bond reductase	pantethine disulfide		This work	This work	56501	http://sfld.rbvi.ucsf.edu/django/efd/56501
Q2UI89	Q2UI89	Main.2	nucleophilic substitution	iodoacetate		This work	This work	59353	http://sfld.rbvi.ucsf.edu/django/efd/59353
Q4K8I0	Q4K8I0	Main.2	nucleophilic substitution	iodoacetamide		This work	This work	57451	http://sfld.rbvi.ucsf.edu/django/efd/57451
Q4KED9	Q4KED9	Main.2	disulfide bond reductase	cysteine disulfide		This work	This work	55928	http://sfld.rbvi.ucsf.edu/django/efd/55928
Q4KED9	Q4KED9	Main.2	disulfide bond reductase	cysteine disulfide		This work	This work	55928	http://sfld.rbvi.ucsf.edu/django/efd/55928
Q4KED9	Q4KED9	Main.2	disulfide bond reductase	hydroxyethyl disulfide		This work	This work	55928	http://sfld.rbvi.ucsf.edu/django/efd/55928
Q4KED9	Q4KED9	Main.2	disulfide bond reductase	hydroxyethyl disulfide		This work	This work	55928	http://sfld.rbvi.ucsf.edu/django/efd/55928
Q4KED9	Q4KED9	Main.2	peroxidase	cumene hydroperoxide		This work	This work	55928	http://sfld.rbvi.ucsf.edu/django/efd/55928
Q4KED9	Q4KED9	Main.2	peroxidase	cumene hydroperoxide		This work	This work	55928	http://sfld.rbvi.ucsf.edu/django/efd/55928
Q4KH85	Q4KH85	Main.2	disulfide bond reductase	cysteine disulfide		This work	This work	57646	http://sfld.rbvi.ucsf.edu/django/efd/57646
Q4KH85	Q4KH85	Main.2	disulfide bond reductase	hydroxyethyl disulfide		This work	This work	57646	http://sfld.rbvi.ucsf.edu/django/efd/57646
Q4KH85	Q4KH85	Main.2	disulfide bond reductase	pantethine disulfide		This work	This work	57646	http://sfld.rbvi.ucsf.edu/django/efd/57646
Q54B85	Q54B85	Main.2	reductive dehalogenation	1-[(3,5-dichloro-2,6-dihydroxy-4-methoxy)phenyl]hexan-1-one	Dechlorination of DIF (stalk cell differentiation factor)	PMID:22035794	GOA	57241	http://sfld.rbvi.ucsf.edu/django/efd/57241
Q9RBP3	Q9RBP3	Main.2	nucleophilic aromatic substitution	1-chloro-2,4-dinitrobenzene		PMID:10715003	ManLit	229067	http://sfld.rbvi.ucsf.edu/django/efd/229067
Q9RBP3	Q9RBP3	Main.2	nucleophilic aromatic substitution	DCNB		PMID:10715003	ManLit	229067	http://sfld.rbvi.ucsf.edu/django/efd/229067
Q9RBP3	Q9RBP3	Main.2	other		removal of GSH from downstream degradation product (?)	PMID:10715003	ManLit	229067	http://sfld.rbvi.ucsf.edu/django/efd/229067
Q9Y7Q2	Q9Y7Q2	Main.2	nucleophilic aromatic substitution	1-chloro-2,4-dinitrobenzene		PMID:12063243	GOA	57327	http://sfld.rbvi.ucsf.edu/django/efd/57327
Q9Y7Q2	Q9Y7Q2	Main.2	nucleophilic substitution	iodoacetate		This work	This work	57327	http://sfld.rbvi.ucsf.edu/django/efd/57327
A1YW90	A1YW90	Main.3	nucleophilic aromatic substitution	1-chloro-2,4-dinitrobenzene		PMID:18836188	BRENDA	234428	http://sfld.rbvi.ucsf.edu/django/efd/234428
Q93WY5	A2Z263	Main.3	nucleophilic aromatic substitution	1-chloro-2,4-dinitrobenzene		PMID:19640724	BRENDA	59068	http://sfld.rbvi.ucsf.edu/django/efd/59068
Q93WY5	A2Z263	Main.3	nucleophilic aromatic substitution	4-nitrobenzo-2-oxa-1,3-diazole		PMID:19640724	BRENDA	59068	http://sfld.rbvi.ucsf.edu/django/efd/59068
Q93WY5	A2Z263	Main.3	nucleophilic aromatic substitution	7-chloro-4-nitrobenzo-2-oxa-1,3-diazole		PMID:19640724	BRENDA	59068	http://sfld.rbvi.ucsf.edu/django/efd/59068
Q93WY5	A2Z263	Main.3	peroxidase	cumene hydroperoxide		PMID:19640724	BRENDA	59068	http://sfld.rbvi.ucsf.edu/django/efd/59068
A2ZWS2	A2ZWS2	Main.3	nucleophilic addition	cyclohexyl isothiocyanate		This work	This work	225808	http://sfld.rbvi.ucsf.edu/django/efd/225808
A2ZWS2	A2ZWS2	Main.3	nucleophilic addition	phenethyl isothiocyanate		This work	This work	225808	http://sfld.rbvi.ucsf.edu/django/efd/225808
A2ZWS2	A2ZWS2	Main.3	nucleophilic addition	propyl isothiocyanate		This work	This work	225808	http://sfld.rbvi.ucsf.edu/django/efd/225808
A8R5V3	A8R5V3	Main.3	conjugate addition	4-hydroxynonenal		PMID:19022397	BRENDA	235207	http://sfld.rbvi.ucsf.edu/django/efd/235207
A8R5V3	A8R5V3	Main.3	conjugate addition	ethacrynic acid		PMID:19022397	BRENDA	235207	http://sfld.rbvi.ucsf.edu/django/efd/235207
A8R5V3	A8R5V3	Main.3	nucleophilic aromatic substitution	1-chloro-2,4-dinitrobenzene		PMID:19022397	BRENDA	235207	http://sfld.rbvi.ucsf.edu/django/efd/235207
A8R5V3	A8R5V3	Main.3	thiolysis	4-nitrophenyl acetate		PMID:19022397	BRENDA	235207	http://sfld.rbvi.ucsf.edu/django/efd/235207
Q9Z339	B6DYQ5	Main.3	dehydroascorbate reductase	dehydroascorbic acid	dehydroascorbate reductase	PMID:9786866	GOA	224830	http://sfld.rbvi.ucsf.edu/django/efd/224830
B9RWR5	B9RWR5	Main.3	nucleophilic addition	cyclohexyl isothiocyanate		This work	This work	234295	http://sfld.rbvi.ucsf.edu/django/efd/234295
B9RWR5	B9RWR5	Main.3	nucleophilic addition	phenethyl isothiocyanate		This work	This work	234295	http://sfld.rbvi.ucsf.edu/django/efd/234295
B9RWR5	B9RWR5	Main.3	nucleophilic addition	propyl isothiocyanate		This work	This work	234295	http://sfld.rbvi.ucsf.edu/django/efd/234295
B9RWR5	B9RWR5	Main.3	nucleophilic aromatic substitution	nitroquinoline oxide		This work	This work	234295	http://sfld.rbvi.ucsf.edu/django/efd/234295
P32110	C6T5M2	Main.3	nucleophilic addition	phenethyl isothiocyanate		This work	This work	227816	http://sfld.rbvi.ucsf.edu/django/efd/227816
P32110	C6T5M2	Main.3	nucleophilic addition	propyl isothiocyanate		This work	This work	227816	http://sfld.rbvi.ucsf.edu/django/efd/227816
P34345	P34345	Main.3	dehydroascorbate reductase	dehydroascorbic acid	dehydroascorbate reductase	PMID:17901115	GOA	231883	http://sfld.rbvi.ucsf.edu/django/efd/231883
P34345	P34345	Main.3	disulfide bond reductase	hydroxyethyl disulfide		PMID:17901115	GOA	231883	http://sfld.rbvi.ucsf.edu/django/efd/231883
P34345	P34345	Main.3	nucleophilic aromatic substitution	1-chloro-2,4-dinitrobenzene		PMID:17901115	GOA	231883	http://sfld.rbvi.ucsf.edu/django/efd/231883
P34345	P34345	Main.3	peroxidase	cumene hydroperoxide		PMID:17901115	GOA	231883	http://sfld.rbvi.ucsf.edu/django/efd/231883
P78417	P78417	Main.3	alkylarsenate reductase	methylarsonate		PMID:11511179	BRENDA	56631	http://sfld.rbvi.ucsf.edu/django/efd/56631
P78417	P78417	Main.3	alkylarsenate reductase	monomethylarsonate		PMID:15970797	BRENDA	56631	http://sfld.rbvi.ucsf.edu/django/efd/56631
P78417	P78417	Main.3	conjugate addition	cis-6-(2-acetylvinylthio)purine		PMID:17433263	BRENDA	56631	http://sfld.rbvi.ucsf.edu/django/efd/56631
P78417	P78417	Main.3	conjugate addition	trans-6-(2-acetylvinylthio)guanine		PMID:17433263	BRENDA	56631	http://sfld.rbvi.ucsf.edu/django/efd/56631
P78417	P78417	Main.3	conjugate addition	trans-Nonenal		PMID:10783391	GOA	56631	http://sfld.rbvi.ucsf.edu/django/efd/56631
P78417	P78417	Main.3	conjugate addition	trans-Octenal		PMID:10783391	GOA	56631	http://sfld.rbvi.ucsf.edu/django/efd/56631
P78417	P78417	Main.3	dehydroascorbate reductase	dehydroascorbate	dehydroascorbate reductase	PMID:10783391	GOA	56631	http://sfld.rbvi.ucsf.edu/django/efd/56631
P78417	P78417	Main.3	dehydroascorbate reductase	dehydroascorbate	dehydroascorbate reductase	PMID:15970797	BRENDA	56631	http://sfld.rbvi.ucsf.edu/django/efd/56631
P78417	P78417	Main.3	disulfide bond reductase	hydroxyethyl disulfide		PMID:10783391	GOA	56631	http://sfld.rbvi.ucsf.edu/django/efd/56631
P78417	P78417	Main.3	nucleophilic aromatic substitution	1-chloro-2,4-dinitrobenzene		PMID:10783391	GOA	56631	http://sfld.rbvi.ucsf.edu/django/efd/56631
P78417	P78417	Main.3	nucleophilic aromatic substitution	7-Chloro-4-nitrobenzo-2-oxa-1,3-diazole		PMID:10783391	GOA	56631	http://sfld.rbvi.ucsf.edu/django/efd/56631
P78417	P78417	Main.3	thiolysis	p-Nitrophenyl acetate		PMID:10783391	GOA	56631	http://sfld.rbvi.ucsf.edu/django/efd/56631
Q2KDI2	Q2KDI2	Main.3	disulfide bond reductase	cysteine disulfide		This work	This work	56216	http://sfld.rbvi.ucsf.edu/django/efd/56216
Q2KDI2	Q2KDI2	Main.3	disulfide bond reductase	hydroxyethyl disulfide		This work	This work	56216	http://sfld.rbvi.ucsf.edu/django/efd/56216
Q2KDI2	Q2KDI2	Main.3	disulfide bond reductase	pantethine disulfide		This work	This work	56216	http://sfld.rbvi.ucsf.edu/django/efd/56216
Q3MUP2	Q3MUP2	Main.3	nucleophilic aromatic substitution	1-chloro-2,4-dinitrobenzene		PMID:16020429	BRENDA	234323	http://sfld.rbvi.ucsf.edu/django/efd/234323
Q6DNI8	Q6DNI8	Main.3	conjugate addition	ethacrynic acid		PMID:15820751	BRENDA	228871	http://sfld.rbvi.ucsf.edu/django/efd/228871
Q6DNI8	Q6DNI8	Main.3	nucleophilic aromatic substitution	1-chloro-2,3-dinitrobenzene		PMID:15820751	BRENDA	228871	http://sfld.rbvi.ucsf.edu/django/efd/228871
Q6DNI8	Q6DNI8	Main.3	nucleophilic aromatic substitution	7-chloro-4-nitrobenzo-2-oxa-1,3-diazole		PMID:15820751	BRENDA	228871	http://sfld.rbvi.ucsf.edu/django/efd/228871
Q6DNI8	Q6DNI8	Main.3	thiolysis	4-nitrophenyl acetate		PMID:15820751	BRENDA	228871	http://sfld.rbvi.ucsf.edu/django/efd/228871
Q6NMS0	Q6NMS0	Main.3	nucleophilic addition	benzyl ITC		PMID:19174456	GOA	230398	http://sfld.rbvi.ucsf.edu/django/efd/230398
Q6NMS0	Q6NMS0	Main.3	nucleophilic aromatic substitution	1-chloro-2,4-dinitrobenzene		PMID:19174456	GOA	230398	http://sfld.rbvi.ucsf.edu/django/efd/230398
Q8LGN6	Q8LGN6	Main.3	nucleophilic aromatic substitution	1-chloro-2,4-dinitrobenzene		PMID:19615785	BRENDA	224824	http://sfld.rbvi.ucsf.edu/django/efd/224824
Q8LL15	Q8LL15	Main.3	nucleophilic aromatic substitution	1-chloro-2,4-dinitrobenzene		PMID:19615785	BRENDA	224690	http://sfld.rbvi.ucsf.edu/django/efd/224690
Q8RW00	Q8RW00	Main.3	nucleophilic aromatic substitution	1-chloro-2,4-dinitrobenzene		PMID:19615785	BRENDA	229032	http://sfld.rbvi.ucsf.edu/django/efd/229032
Q8RW01	Q8RW01	Main.3	nucleophilic aromatic substitution	1-chloro-2,4-dinitrobenzene		PMID:19615785	BRENDA	229030	http://sfld.rbvi.ucsf.edu/django/efd/229030
Q8RW02	Q8RW02	Main.3	nucleophilic aromatic substitution	1-chloro-2,4-dinitrobenzene		PMID:19615785	BRENDA	229028	http://sfld.rbvi.ucsf.edu/django/efd/229028
Q8RW03	Q8RW03	Main.3	nucleophilic aromatic substitution	1-chloro-2,4-dinitrobenzene		PMID:19615785	BRENDA	229561	http://sfld.rbvi.ucsf.edu/django/efd/229561
Q8RW04	Q8RW04	Main.3	nucleophilic aromatic substitution	1-chloro-2,4-dinitrobenzene		PMID:19615785	BRENDA	228975	http://sfld.rbvi.ucsf.edu/django/efd/228975
Q8XW81	Q8XW81	Main.3	disulfide bond reductase	pantethine disulfide		This work	This work	57179	http://sfld.rbvi.ucsf.edu/django/efd/57179
Q9FUS8	Q9FUS8	Main.3	nucleophilic addition	benzyl isothiocyanate		PMID:19174456	BRENDA	57379	http://sfld.rbvi.ucsf.edu/django/efd/57379
Q9FUS8	Q9FUS8	Main.3	nucleophilic aromatic substitution	1-chloro-2,4-dinitrobenzene		PMID:19174456	BRENDA	57379	http://sfld.rbvi.ucsf.edu/django/efd/57379
Q9FUS8	Q9FUS8	Main.3	peroxidase	cumene hydroperoxide		PMID:19174456	BRENDA	57379	http://sfld.rbvi.ucsf.edu/django/efd/57379
Q9FUT1	Q9FUT1	Main.3	nucleophilic aromatic substitution	1-chloro-2,4-dinitrobenzene		PMID:19174456	GOA	58615	http://sfld.rbvi.ucsf.edu/django/efd/58615
Q9H4Y5	Q9H4Y5	Main.3	alkylarsenate reductase	dimethylarsenate		PMID:15970797	GOA	58822	http://sfld.rbvi.ucsf.edu/django/efd/58822
Q9H4Y5	Q9H4Y5	Main.3	alkylarsenate reductase	monomethylarsenate		PMID:15970797	GOA	58822	http://sfld.rbvi.ucsf.edu/django/efd/58822
Q9H4Y5	Q9H4Y5	Main.3	dehydroascorbate reductase	dehydroascorbate	dehydroascorbate reductase	PMID:15970797	GOA	58822	http://sfld.rbvi.ucsf.edu/django/efd/58822
Q9H4Y5	Q9H4Y5	Main.3	disulfide bond reductase	2-hydroxyethyl disulfide		PMID:15970797	GOA	58822	http://sfld.rbvi.ucsf.edu/django/efd/58822
Q9H4Y5	Q9H4Y5	Main.3	disulfide bond reductase	2-hydroxyethyl disulfide		PMID:15942673	BRENDA	58822	http://sfld.rbvi.ucsf.edu/django/efd/58822
Q9H4Y5	Q9H4Y5	Main.3	nucleophilic aromatic substitution	1-chloro-2,4-dinitrobenzene		PMID:15942673	BRENDA	58822	http://sfld.rbvi.ucsf.edu/django/efd/58822
Q9LZG7	Q9LZG7	Main.3	nucleophilic addition	benzyl ITC		PMID:19174456	GOA	55885	http://sfld.rbvi.ucsf.edu/django/efd/55885
Q9LZG7	Q9LZG7	Main.3	nucleophilic aromatic substitution	1-chloro-2,4-dinitrobenzene		PMID:19174456	GOA	55885	http://sfld.rbvi.ucsf.edu/django/efd/55885
Q9N1F5	Q9N1F5	Main.3	nucleophilic aromatic substitution	1-chloro-2,4-dinitrobenzene		PMID:11485575	BRENDA	57199	http://sfld.rbvi.ucsf.edu/django/efd/57199
Q9SHH8	Q9SHH8	Main.3	nucleophilic aromatic substitution	1-chloro-2,4-dinitrobenzene		PMID:16538523	GOA	58836	http://sfld.rbvi.ucsf.edu/django/efd/58836
Q9VSL2	Q9VSL2	Main.3	dehydroascorbate reductase	dehydroascorbic acid	dehydroascorbate reductase	PMID:16712527	GOA	56958	http://sfld.rbvi.ucsf.edu/django/efd/56958
Q9VSL2	Q9VSL2	Main.3	disulfide bond reductase	beta-hydroxyethylene disulfide		PMID:16712527	GOA	56958	http://sfld.rbvi.ucsf.edu/django/efd/56958
Q9VSL3	Q9VSL3	Main.3	dehydroascorbate reductase	dehydroascorbic acid	dehydroascorbate reductase	PMID:16712527	GOA	56989	http://sfld.rbvi.ucsf.edu/django/efd/56989
Q9VSL3	Q9VSL3	Main.3	disulfide bond reductase	beta-hydroxyethylene disulfide		PMID:16712527	GOA	56989	http://sfld.rbvi.ucsf.edu/django/efd/56989
Q9VSL3	Q9VSL3	Main.3	other	6-pyruvoyltetrahydropterin	pyrimidodiazepine synthase activity	PMID:16712527	GOA	56989	http://sfld.rbvi.ucsf.edu/django/efd/56989
Q9VSL4	Q9VSL4	Main.3	dehydroascorbate reductase	dehydroascorbic acid	dehydroascorbate reductase	PMID:16712527	GOA	57801	http://sfld.rbvi.ucsf.edu/django/efd/57801
Q9VSL4	Q9VSL4	Main.3	disulfide bond reductase	beta-hydroxyethylene disulfide		PMID:16712527	GOA	57801	http://sfld.rbvi.ucsf.edu/django/efd/57801
Q9VSL4	Q9VSL4	Main.3	nucleophilic aromatic substitution	1-chloro-2,4-dinitrobenzene		PMID:16712527	GOA	57801	http://sfld.rbvi.ucsf.edu/django/efd/57801
Q9VSL5	Q9VSL5	Main.3	dehydroascorbate reductase	dehydroascorbic acid	dehydroascorbate reductase	PMID:16712527	GOA	55878	http://sfld.rbvi.ucsf.edu/django/efd/55878
Q9VSL5	Q9VSL5	Main.3	disulfide bond reductase	beta-hydroxyethylene disulfide		PMID:16712527	GOA	55878	http://sfld.rbvi.ucsf.edu/django/efd/55878
Q9VSL5	Q9VSL5	Main.3	nucleophilic aromatic substitution	1-chloro-2,4-dinitrobenzene		PMID:16712527	GOA	55878	http://sfld.rbvi.ucsf.edu/django/efd/55878
Q9VSL6	Q9VSL6	Main.3	dehydroascorbate reductase	dehydroascorbic acid	dehydroascorbate reductase	PMID:16712527	GOA	57034	http://sfld.rbvi.ucsf.edu/django/efd/57034
Q9VSL6	Q9VSL6	Main.3	disulfide bond reductase	beta-hydroxyethylene disulfide		PMID:16712527	GOA	57034	http://sfld.rbvi.ucsf.edu/django/efd/57034
A6MN06	A6MN06	Main.4	nucleophilic aromatic substitution	1-chloro-2,4-dinitrobenzene		PMID:17459495	BRENDA	235045	http://sfld.rbvi.ucsf.edu/django/efd/235045
B4KM86	B4KM86	Main.4	disulfide bond reductase	furfuryl disulfide		This work	This work	231315	http://sfld.rbvi.ucsf.edu/django/efd/231315
B4KM86	B4KM86	Main.4	nucleophilic addition	cyclohexyl isothiocyanate		This work	This work	231315	http://sfld.rbvi.ucsf.edu/django/efd/231315
B4KM86	B4KM86	Main.4	nucleophilic addition	phenethyl isothiocyanate		This work	This work	231315	http://sfld.rbvi.ucsf.edu/django/efd/231315
B4KM86	B4KM86	Main.4	nucleophilic addition	propyl isothiocyanate		This work	This work	231315	http://sfld.rbvi.ucsf.edu/django/efd/231315
B4KM86	B4KM86	Main.4	nucleophilic aromatic substitution	nitroquinoline oxide		This work	This work	231315	http://sfld.rbvi.ucsf.edu/django/efd/231315
B4KM86	B4KM86	Main.4	thiolysis	nitrophenyl acetate		This work	This work	231315	http://sfld.rbvi.ucsf.edu/django/efd/231315
B4LCA0	B4LCA0	Main.4	nucleophilic addition	propyl isothiocyanate		This work	This work	228669	http://sfld.rbvi.ucsf.edu/django/efd/228669
B4LCA0	B4LCA0	Main.4	nucleophilic aromatic substitution	nitroquinoline oxide		This work	This work	228669	http://sfld.rbvi.ucsf.edu/django/efd/228669
B4LCA0	B4LCA0	Main.4	nucleophilic substitution	iodomethane		This work	This work	228669	http://sfld.rbvi.ucsf.edu/django/efd/228669
B4LCA0	B4LCA0	Main.4	thiolysis	nitrophenyl acetate		This work	This work	228669	http://sfld.rbvi.ucsf.edu/django/efd/228669
Q01579	B6DYQ8	Main.4	epoxide ring opening	1,2-epoxy-3-(p-nitrophenoxy)propane		PMID:20097269	GOA	59309	http://sfld.rbvi.ucsf.edu/django/efd/59309
Q01579	B6DYQ8	Main.4	epoxide ring opening	1,2-epoxy-3-(p-nitrophenoxy)propane		PMID:9344408	GOA	59309	http://sfld.rbvi.ucsf.edu/django/efd/59309
Q01579	B6DYQ8	Main.4	epoxide ring opening	7-glycidoxycoumarin		PMID:9344408	GOA	59309	http://sfld.rbvi.ucsf.edu/django/efd/59309
Q01579	B6DYQ8	Main.4	epoxide ring opening	O-ethyl O-4-nitrophenyl phosphoramidate		PMID:12588193	GOA	59309	http://sfld.rbvi.ucsf.edu/django/efd/59309
Q01579	B6DYQ8	Main.4	epoxide ring opening	styrene oxide		PMID:20097269	GOA	59309	http://sfld.rbvi.ucsf.edu/django/efd/59309
Q01579	B6DYQ8	Main.4	hydrolytic dehalogenation	bromodichloromethane		PMID:12588193	GOA	59309	http://sfld.rbvi.ucsf.edu/django/efd/59309
Q01579	B6DYQ8	Main.4	hydrolytic dehalogenation	bromodichloromethane		PMID:12588193	SABIO	59309	http://sfld.rbvi.ucsf.edu/django/efd/59309
Q01579	B6DYQ8	Main.4	hydrolytic dehalogenation	dibromomethane		PMID:14615977	SABIO	59309	http://sfld.rbvi.ucsf.edu/django/efd/59309
Q01579	B6DYQ8	Main.4	hydrolytic dehalogenation	dichloromethane		PMID:12588193	GOA	59309	http://sfld.rbvi.ucsf.edu/django/efd/59309
Q01579	B6DYQ8	Main.4	hydrolytic dehalogenation	dichloromethane		PMID:14615977	SABIO	59309	http://sfld.rbvi.ucsf.edu/django/efd/59309
Q01579	B6DYQ8	Main.4	hydrolytic dehalogenation	diidomethane		PMID:20097269	GOA	59309	http://sfld.rbvi.ucsf.edu/django/efd/59309
Q01579	B6DYQ8	Main.4	hydrolytic dehalogenation	methylene chloride		PMID:9344408	GOA	59309	http://sfld.rbvi.ucsf.edu/django/efd/59309
Q01579	B6DYQ8	Main.4	nucleophilic addition	allyl ITC		PMID:20097269	GOA	59309	http://sfld.rbvi.ucsf.edu/django/efd/59309
Q01579	B6DYQ8	Main.4	nucleophilic addition	benzyl ITC		PMID:20097269	GOA	59309	http://sfld.rbvi.ucsf.edu/django/efd/59309
Q01579	B6DYQ8	Main.4	nucleophilic addition	propyl ITC		PMID:20097269	GOA	59309	http://sfld.rbvi.ucsf.edu/django/efd/59309
Q01579	B6DYQ8	Main.4	nucleophilic aromatic substitution	1-chloro-2,4-dinitrobenzene		PMID:20097269	GOA	59309	http://sfld.rbvi.ucsf.edu/django/efd/59309
Q01579	B6DYQ8	Main.4	nucleophilic substitution	1,2-diiodoethane		PMID:20097269	GOA	59309	http://sfld.rbvi.ucsf.edu/django/efd/59309
Q01579	B6DYQ8	Main.4	nucleophilic substitution	1,3-diiodopropane		PMID:20097269	GOA	59309	http://sfld.rbvi.ucsf.edu/django/efd/59309
Q01579	B6DYQ8	Main.4	nucleophilic substitution	1,4-diiodobutane		PMID:20097269	GOA	59309	http://sfld.rbvi.ucsf.edu/django/efd/59309
Q01579	B6DYQ8	Main.4	nucleophilic substitution	1,5-diiodopentane		PMID:20097269	GOA	59309	http://sfld.rbvi.ucsf.edu/django/efd/59309
Q01579	B6DYQ8	Main.4	nucleophilic substitution	1,6-diiodohexane		PMID:20097269	GOA	59309	http://sfld.rbvi.ucsf.edu/django/efd/59309
Q01579	B6DYQ8	Main.4	nucleophilic substitution	4-nitrobenzyl chloride		PMID:20097269	GOA	59309	http://sfld.rbvi.ucsf.edu/django/efd/59309
Q01579	B6DYQ8	Main.4	nucleophilic substitution	4-nitrobenzyl chloride		PMID:9344408	GOA	59309	http://sfld.rbvi.ucsf.edu/django/efd/59309
Q01579	B6DYQ8	Main.4	nucleophilic substitution	4-nitrophenethyl bromide		PMID:20097269	GOA	59309	http://sfld.rbvi.ucsf.edu/django/efd/59309
Q01579	B6DYQ8	Main.4	nucleophilic substitution	iodobutane		PMID:20097269	GOA	59309	http://sfld.rbvi.ucsf.edu/django/efd/59309
Q01579	B6DYQ8	Main.4	nucleophilic substitution	iodoethane		PMID:20097269	GOA	59309	http://sfld.rbvi.ucsf.edu/django/efd/59309
Q01579	B6DYQ8	Main.4	nucleophilic substitution	iodoheptane		PMID:20097269	GOA	59309	http://sfld.rbvi.ucsf.edu/django/efd/59309
Q01579	B6DYQ8	Main.4	nucleophilic substitution	iodohexane		PMID:20097269	GOA	59309	http://sfld.rbvi.ucsf.edu/django/efd/59309
Q01579	B6DYQ8	Main.4	nucleophilic substitution	iodomethane		PMID:20097269	GOA	59309	http://sfld.rbvi.ucsf.edu/django/efd/59309
Q01579	B6DYQ8	Main.4	nucleophilic substitution	iodooctane		PMID:20097269	GOA	59309	http://sfld.rbvi.ucsf.edu/django/efd/59309
Q01579	B6DYQ8	Main.4	nucleophilic substitution	iodopentane		PMID:20097269	GOA	59309	http://sfld.rbvi.ucsf.edu/django/efd/59309
Q01579	B6DYQ8	Main.4	nucleophilic substitution	iodopropane		PMID:20097269	GOA	59309	http://sfld.rbvi.ucsf.edu/django/efd/59309
Q01579	B6DYQ8	Main.4	peroxidase	arachidonic acid 15-hydroperoxide		PMID:9344408	GOA	59309	http://sfld.rbvi.ucsf.edu/django/efd/59309
Q01579	B6DYQ8	Main.4	peroxidase	cumene hydroperoxide		PMID:9344408	GOA	59309	http://sfld.rbvi.ucsf.edu/django/efd/59309
Q01579	B6DYQ8	Main.4	peroxidase	hydrogen peroxide		PMID:20097269	GOA	59309	http://sfld.rbvi.ucsf.edu/django/efd/59309
Q01579	B6DYQ8	Main.4	peroxidase	linoleic acid 13-hydroperoxide		PMID:9344408	GOA	59309	http://sfld.rbvi.ucsf.edu/django/efd/59309
Q01579	B6DYQ8	Main.4	peroxidase	linolenic acid 13-hydroperoxide		PMID:9344408	GOA	59309	http://sfld.rbvi.ucsf.edu/django/efd/59309
Q01579	B6DYQ8	Main.4	peroxidase	t-butyl hydroperoxide		PMID:20097269	GOA	59309	http://sfld.rbvi.ucsf.edu/django/efd/59309
C1BMU1	C1BMU1	Main.4	conjugate addition	ethacrynic acid		This work	This work	225088	http://sfld.rbvi.ucsf.edu/django/efd/225088
C1BMU1	C1BMU1	Main.4	conjugate addition	nonenal		This work	This work	225088	http://sfld.rbvi.ucsf.edu/django/efd/225088
C1BMU1	C1BMU1	Main.4	nucleophilic aromatic substitution	1-chloro-2,4-dinitrobenzene		This work	This work	225088	http://sfld.rbvi.ucsf.edu/django/efd/225088
C1BMU1	C1BMU1	Main.4	nucleophilic substitution	iodoacetamide		This work	This work	225088	http://sfld.rbvi.ucsf.edu/django/efd/225088
C1BMU1	C1BMU1	Main.4	nucleophilic substitution	iodoacetate		This work	This work	225088	http://sfld.rbvi.ucsf.edu/django/efd/225088
C1BMU1	C1BMU1	Main.4	nucleophilic substitution	iodomethane		This work	This work	225088	http://sfld.rbvi.ucsf.edu/django/efd/225088
P20432	P20432	Main.4	conjugate addition	ethacrynic acid		PMID:3085676	GOA	55995	http://sfld.rbvi.ucsf.edu/django/efd/55995
P20432	P20432	Main.4	nucleophilic aromatic substitution	1-chloro-2,4-dinitrobenzene		PMID:12443531	GOA	55995	http://sfld.rbvi.ucsf.edu/django/efd/55995
P20432	P20432	Main.4	nucleophilic aromatic substitution	1-chloro-2,4-dinitrobenzene		PMID:3085676	GOA	55995	http://sfld.rbvi.ucsf.edu/django/efd/55995
P20432	P20432	Main.4	nucleophilic aromatic substitution	dichloronitrobenzene (DCNB)		PMID:3085676	GOA	55995	http://sfld.rbvi.ucsf.edu/django/efd/55995
P20432	P20432	Main.4	other	DDT	DDT-dehydrochlorinase activity	PMID:20417639	GOA	55995	http://sfld.rbvi.ucsf.edu/django/efd/55995
P20432	P20432	Main.4	peroxidase	4-hydroperoxy-2-nonenal		PMID:12443531	GOA	55995	http://sfld.rbvi.ucsf.edu/django/efd/55995
P21161	P21161	Main.4	hydrolytic dehalogenation	dichloromethane		PMID:16343330	BRENDA	231349	http://sfld.rbvi.ucsf.edu/django/efd/231349
P21161	P21161	Main.4	hydrolytic dehalogenation	dichloromethane		PMID:3142855	BRENDA	231349	http://sfld.rbvi.ucsf.edu/django/efd/231349
B7TXX4	P21161	Main.4	hydrolytic dehalogenation	dichloromethane		PMID:19277720	BRENDA	231349	http://sfld.rbvi.ucsf.edu/django/efd/231349
P30711	P30711	Main.4	conjugate addition	cis-6-(2-acetylvinylthio)purine		PMID:17433263	BRENDA	56597	http://sfld.rbvi.ucsf.edu/django/efd/56597
P30711	P30711	Main.4	conjugate addition	ethacrynic acid		PMID:17011574	BRENDA	56597	http://sfld.rbvi.ucsf.edu/django/efd/56597
P30711	P30711	Main.4	conjugate addition	trans-6-(2-acetylvinylthio)guanine		PMID:17433263	BRENDA	56597	http://sfld.rbvi.ucsf.edu/django/efd/56597
P30711	P30711	Main.4	epoxide ring opening	1,2-epoxy-3-(p-nitrophenoxy)propane		PMID:20097269	GOA	56597	http://sfld.rbvi.ucsf.edu/django/efd/56597
P30711	P30711	Main.4	epoxide ring opening	1,2-epoxy-3-(p-nitrophenoxy)propane		PMID:9307035	GOA	56597	http://sfld.rbvi.ucsf.edu/django/efd/56597
P30711	P30711	Main.4	epoxide ring opening	1,2-epoxy-3-(p-nitrophenoxy)propane		PMID:9434735	GOA	56597	http://sfld.rbvi.ucsf.edu/django/efd/56597
P30711	P30711	Main.4	epoxide ring opening	1,2-epoxy-3-(p-nitrophenoxy)propane		PMID:19664997	BRENDA	56597	http://sfld.rbvi.ucsf.edu/django/efd/56597
P30711	P30711	Main.4	epoxide ring opening	styrene oxide		PMID:20097269	GOA	56597	http://sfld.rbvi.ucsf.edu/django/efd/56597
P30711	P30711	Main.4	hydrolytic dehalogenation	bromodichloromethane		PMID:12588193	SABIO	56597	http://sfld.rbvi.ucsf.edu/django/efd/56597
P30711	P30711	Main.4	hydrolytic dehalogenation	dibromomethane		PMID:14615977	SABIO	56597	http://sfld.rbvi.ucsf.edu/django/efd/56597
P30711	P30711	Main.4	hydrolytic dehalogenation	dichloromethane		PMID:14615977	SABIO	56597	http://sfld.rbvi.ucsf.edu/django/efd/56597
P30711	P30711	Main.4	hydrolytic dehalogenation	diidomethane		PMID:20097269	GOA	56597	http://sfld.rbvi.ucsf.edu/django/efd/56597
P30711	P30711	Main.4	hydrolytic dehalogenation	methylene chloride		PMID:9307035	GOA	56597	http://sfld.rbvi.ucsf.edu/django/efd/56597
P30711	P30711	Main.4	hydrolytic dehalogenation	methylene chloride		PMID:9434735	GOA	56597	http://sfld.rbvi.ucsf.edu/django/efd/56597
P30711	P30711	Main.4	nucleophilic addition	allyl ITC		PMID:20097269	GOA	56597	http://sfld.rbvi.ucsf.edu/django/efd/56597
P30711	P30711	Main.4	nucleophilic addition	benzyl ITC		PMID:20097269	GOA	56597	http://sfld.rbvi.ucsf.edu/django/efd/56597
P30711	P30711	Main.4	nucleophilic addition	phenethyl isothiocyanate		PMID:9434735	GOA	56597	http://sfld.rbvi.ucsf.edu/django/efd/56597
P30711	P30711	Main.4	nucleophilic addition	phenethyl ITC		PMID:20097269	GOA	56597	http://sfld.rbvi.ucsf.edu/django/efd/56597
P30711	P30711	Main.4	nucleophilic addition	propyl ITC		PMID:20097269	GOA	56597	http://sfld.rbvi.ucsf.edu/django/efd/56597
P30711	P30711	Main.4	nucleophilic aromatic substitution	1-chloro-2,4-dinitrobenzene		PMID:20097269	GOA	56597	http://sfld.rbvi.ucsf.edu/django/efd/56597
P30711	P30711	Main.4	nucleophilic substitution	1,2-diiodoethane		PMID:20097269	GOA	56597	http://sfld.rbvi.ucsf.edu/django/efd/56597
P30711	P30711	Main.4	nucleophilic substitution	1,3-diiodopropane		PMID:20097269	GOA	56597	http://sfld.rbvi.ucsf.edu/django/efd/56597
P30711	P30711	Main.4	nucleophilic substitution	1,4-diiodobutane		PMID:20097269	GOA	56597	http://sfld.rbvi.ucsf.edu/django/efd/56597
P30711	P30711	Main.4	nucleophilic substitution	1,5-diiodopentane		PMID:20097269	GOA	56597	http://sfld.rbvi.ucsf.edu/django/efd/56597
P30711	P30711	Main.4	nucleophilic substitution	1,6-diiodohexane		PMID:20097269	GOA	56597	http://sfld.rbvi.ucsf.edu/django/efd/56597
P30711	P30711	Main.4	nucleophilic substitution	4-nitrobenzyl chloride		PMID:20097269	GOA	56597	http://sfld.rbvi.ucsf.edu/django/efd/56597
P30711	P30711	Main.4	nucleophilic substitution	4-nitrobenzyl chloride		PMID:9307035	GOA	56597	http://sfld.rbvi.ucsf.edu/django/efd/56597
P30711	P30711	Main.4	nucleophilic substitution	4-nitrobenzyl chloride		PMID:9434735	GOA	56597	http://sfld.rbvi.ucsf.edu/django/efd/56597
P30711	P30711	Main.4	nucleophilic substitution	4-nitrobenzyl chloride		PMID:19664997	BRENDA	56597	http://sfld.rbvi.ucsf.edu/django/efd/56597
P30711	P30711	Main.4	nucleophilic substitution	4-nitrophenethyl bromide		PMID:20097269	GOA	56597	http://sfld.rbvi.ucsf.edu/django/efd/56597
P30711	P30711	Main.4	nucleophilic substitution	4-nitrophenethyl bromide		PMID:9307035	GOA	56597	http://sfld.rbvi.ucsf.edu/django/efd/56597
P30711	P30711	Main.4	nucleophilic substitution	4-nitrophenethyl bromide		PMID:9434735	GOA	56597	http://sfld.rbvi.ucsf.edu/django/efd/56597
P30711	P30711	Main.4	nucleophilic substitution	7-amino-4-chloromethyl coumarin		PMID:17011574	BRENDA	56597	http://sfld.rbvi.ucsf.edu/django/efd/56597
P30711	P30711	Main.4	nucleophilic substitution	ethylene diiodide		PMID:19664997	BRENDA	56597	http://sfld.rbvi.ucsf.edu/django/efd/56597
P30711	P30711	Main.4	nucleophilic substitution	iodobutane		PMID:20097269	GOA	56597	http://sfld.rbvi.ucsf.edu/django/efd/56597
P30711	P30711	Main.4	nucleophilic substitution	iodoethane		PMID:20097269	GOA	56597	http://sfld.rbvi.ucsf.edu/django/efd/56597
P30711	P30711	Main.4	nucleophilic substitution	iodoheptane		PMID:20097269	GOA	56597	http://sfld.rbvi.ucsf.edu/django/efd/56597
P30711	P30711	Main.4	nucleophilic substitution	iodohexane		PMID:20097269	GOA	56597	http://sfld.rbvi.ucsf.edu/django/efd/56597
P30711	P30711	Main.4	nucleophilic substitution	iodomethane		PMID:20097269	GOA	56597	http://sfld.rbvi.ucsf.edu/django/efd/56597
P30711	P30711	Main.4	nucleophilic substitution	iodooctane		PMID:20097269	GOA	56597	http://sfld.rbvi.ucsf.edu/django/efd/56597
P30711	P30711	Main.4	nucleophilic substitution	iodopentane		PMID:20097269	GOA	56597	http://sfld.rbvi.ucsf.edu/django/efd/56597
P30711	P30711	Main.4	nucleophilic substitution	iodopropane		PMID:20097269	GOA	56597	http://sfld.rbvi.ucsf.edu/django/efd/56597
P30711	P30711	Main.4	peroxidase	cumene hydroperoxide		PMID:20097269	GOA	56597	http://sfld.rbvi.ucsf.edu/django/efd/56597
P30711	P30711	Main.4	peroxidase	cumene hydroperoxide		PMID:9307035	GOA	56597	http://sfld.rbvi.ucsf.edu/django/efd/56597
P30711	P30711	Main.4	peroxidase	cumene hydroperoxide		PMID:9434735	GOA	56597	http://sfld.rbvi.ucsf.edu/django/efd/56597
P30711	P30711	Main.4	peroxidase	hydrogen peroxide		PMID:20097269	GOA	56597	http://sfld.rbvi.ucsf.edu/django/efd/56597
P30711	P30711	Main.4	peroxidase	t-butyl hydroperoxide		PMID:20097269	GOA	56597	http://sfld.rbvi.ucsf.edu/django/efd/56597
P30711	P30711	Main.4	peroxidase	thymine hydroperoxide		PMID:9434735	GOA	56597	http://sfld.rbvi.ucsf.edu/django/efd/56597
P43387	P43387	Main.4	hydrolytic dehalogenation	dichloromethane		PMID:16343330	BRENDA	232154	http://sfld.rbvi.ucsf.edu/django/efd/232154
P43387	P43387	Main.4	hydrolytic dehalogenation	dichloromethane		PMID:3142855	BRENDA	232154	http://sfld.rbvi.ucsf.edu/django/efd/232154
P43387	P43387	Main.4	hydrolytic dehalogenation	diiodomethane		This work	This work	232154	http://sfld.rbvi.ucsf.edu/django/efd/232154
P43387	P43387	Main.4	nucleophilic substitution	bromoethane	nucleophilic substitution of bromoethane	PMID:11511185	ManLit	232154	http://sfld.rbvi.ucsf.edu/django/efd/232154
P43387	P43387	Main.4	nucleophilic substitution	chloroethane	nucleophilic substitution of chloroethane	PMID:11511185	ManLit	232154	http://sfld.rbvi.ucsf.edu/django/efd/232154
Q5ISV1	Q5ISV1	Main.4	nucleophilic aromatic substitution	1-chloro-2,4-dinitrobenzene		PMID:15619514	BRENDA	232333	http://sfld.rbvi.ucsf.edu/django/efd/232333
Q5W1E6	Q5W1E5	Main.4	hydrolytic dehalogenation	dichloromethane		PMID:16343330	BRENDA	225934	http://sfld.rbvi.ucsf.edu/django/efd/225934
Q60GK5	Q60GK5	Main.4	conjugate addition	4-hydroxynonenal		PMID:19022397	BRENDA	56162	http://sfld.rbvi.ucsf.edu/django/efd/56162
Q60GK5	Q60GK5	Main.4	conjugate addition	ethacrynic acid		PMID:19022397	BRENDA	56162	http://sfld.rbvi.ucsf.edu/django/efd/56162
Q60GK5	Q60GK5	Main.4	nucleophilic aromatic substitution	1-chloro-2,4-dinitrobenzene		PMID:19022397	BRENDA	56162	http://sfld.rbvi.ucsf.edu/django/efd/56162
Q60GK5	Q60GK5	Main.4	thiolysis	4-nitrophenyl acetate		PMID:19022397	BRENDA	56162	http://sfld.rbvi.ucsf.edu/django/efd/56162
Q64471	Q64471	Main.4	epoxide ring opening	1,2-epoxy-3-(p-nitrophenoxy)propane		PMID:20097269	GOA	234015	http://sfld.rbvi.ucsf.edu/django/efd/234015
Q64471	Q64471	Main.4	epoxide ring opening	styrene oxide		PMID:20097269	GOA	234015	http://sfld.rbvi.ucsf.edu/django/efd/234015
Q64471	Q64471	Main.4	hydrolytic dehalogenation	bromodichloromethane		PMID:12588193	SABIO	234015	http://sfld.rbvi.ucsf.edu/django/efd/234015
Q64471	Q64471	Main.4	hydrolytic dehalogenation	diidomethane		PMID:20097269	GOA	234015	http://sfld.rbvi.ucsf.edu/django/efd/234015
Q64471	Q64471	Main.4	nucleophilic addition	allyl ITC		PMID:20097269	GOA	234015	http://sfld.rbvi.ucsf.edu/django/efd/234015
Q64471	Q64471	Main.4	nucleophilic addition	benzyl ITC		PMID:20097269	GOA	234015	http://sfld.rbvi.ucsf.edu/django/efd/234015
Q64471	Q64471	Main.4	nucleophilic addition	phenethyl ITC		PMID:20097269	GOA	234015	http://sfld.rbvi.ucsf.edu/django/efd/234015
Q64471	Q64471	Main.4	nucleophilic addition	propyl ITC		PMID:20097269	GOA	234015	http://sfld.rbvi.ucsf.edu/django/efd/234015
Q64471	Q64471	Main.4	nucleophilic aromatic substitution	1-chloro-2,4-dinitrobenzene		PMID:20097269	GOA	234015	http://sfld.rbvi.ucsf.edu/django/efd/234015
Q64471	Q64471	Main.4	nucleophilic substitution	1,2-diiodoethane		PMID:20097269	GOA	234015	http://sfld.rbvi.ucsf.edu/django/efd/234015
Q64471	Q64471	Main.4	nucleophilic substitution	1,3-diiodopropane		PMID:20097269	GOA	234015	http://sfld.rbvi.ucsf.edu/django/efd/234015
Q64471	Q64471	Main.4	nucleophilic substitution	1,4-diiodobutane		PMID:20097269	GOA	234015	http://sfld.rbvi.ucsf.edu/django/efd/234015
Q64471	Q64471	Main.4	nucleophilic substitution	1,5-diiodopentane		PMID:20097269	GOA	234015	http://sfld.rbvi.ucsf.edu/django/efd/234015
Q64471	Q64471	Main.4	nucleophilic substitution	1,6-diiodohexane		PMID:20097269	GOA	234015	http://sfld.rbvi.ucsf.edu/django/efd/234015
Q64471	Q64471	Main.4	nucleophilic substitution	4-nitrobenzyl chloride		PMID:20097269	GOA	234015	http://sfld.rbvi.ucsf.edu/django/efd/234015
Q64471	Q64471	Main.4	nucleophilic substitution	4-nitrophenethyl bromide		PMID:20097269	GOA	234015	http://sfld.rbvi.ucsf.edu/django/efd/234015
Q64471	Q64471	Main.4	nucleophilic substitution	iodobutane		PMID:20097269	GOA	234015	http://sfld.rbvi.ucsf.edu/django/efd/234015
Q64471	Q64471	Main.4	nucleophilic substitution	iodoethane		PMID:20097269	GOA	234015	http://sfld.rbvi.ucsf.edu/django/efd/234015
Q64471	Q64471	Main.4	nucleophilic substitution	iodoheptane		PMID:20097269	GOA	234015	http://sfld.rbvi.ucsf.edu/django/efd/234015
Q64471	Q64471	Main.4	nucleophilic substitution	iodohexane		PMID:20097269	GOA	234015	http://sfld.rbvi.ucsf.edu/django/efd/234015
Q64471	Q64471	Main.4	nucleophilic substitution	iodomethane		PMID:20097269	GOA	234015	http://sfld.rbvi.ucsf.edu/django/efd/234015
Q64471	Q64471	Main.4	nucleophilic substitution	iodooctane		PMID:20097269	GOA	234015	http://sfld.rbvi.ucsf.edu/django/efd/234015
Q64471	Q64471	Main.4	nucleophilic substitution	iodopentane		PMID:20097269	GOA	234015	http://sfld.rbvi.ucsf.edu/django/efd/234015
Q64471	Q64471	Main.4	nucleophilic substitution	iodopropane		PMID:20097269	GOA	234015	http://sfld.rbvi.ucsf.edu/django/efd/234015
Q64471	Q64471	Main.4	peroxidase	cumene hydroperoxide		PMID:20097269	GOA	234015	http://sfld.rbvi.ucsf.edu/django/efd/234015
Q64471	Q64471	Main.4	peroxidase	hydrogen peroxide		PMID:20097269	GOA	234015	http://sfld.rbvi.ucsf.edu/django/efd/234015
Q64471	Q64471	Main.4	peroxidase	t-butyl hydroperoxide		PMID:20097269	GOA	234015	http://sfld.rbvi.ucsf.edu/django/efd/234015
Q9GN60	Q7KIF1	Main.4	conjugate addition	ethacrynic acid		PMID:20196771	BRENDA	224778	http://sfld.rbvi.ucsf.edu/django/efd/224778
Q9GN60	Q7KIF1	Main.4	conjugate addition	ethacrynic acid		PMID:18760991	BRENDA	224778	http://sfld.rbvi.ucsf.edu/django/efd/224778
Q9GN60	Q7KIF1	Main.4	nucleophilic aromatic substitution	1-chloro-2,4-dinitrobenzene		PMID:20196771	BRENDA	224778	http://sfld.rbvi.ucsf.edu/django/efd/224778
Q9GN60	Q7KIF1	Main.4	nucleophilic aromatic substitution	1-chloro-2,4-dinitrobenzene		PMID:18760991	BRENDA	224778	http://sfld.rbvi.ucsf.edu/django/efd/224778
Q9GN60	Q7KIF1	Main.4	nucleophilic aromatic substitution	1,2-dichloro-4-nitrobenzene		PMID:20196771	BRENDA	224778	http://sfld.rbvi.ucsf.edu/django/efd/224778
Q9GN60	Q7KIF1	Main.4	nucleophilic aromatic substitution	1,2-dichloro-4-nitrobenzene		PMID:18760991	BRENDA	224778	http://sfld.rbvi.ucsf.edu/django/efd/224778
Q9GN60	Q7KIF1	Main.4	nucleophilic substitution	4-nitrobenzyl chloride		PMID:20196771	BRENDA	224778	http://sfld.rbvi.ucsf.edu/django/efd/224778
Q9GN60	Q7KIF1	Main.4	nucleophilic substitution	4-nitrobenzyl chloride		PMID:18760991	BRENDA	224778	http://sfld.rbvi.ucsf.edu/django/efd/224778
Q9GN60	Q7KIF1	Main.4	nucleophilic substitution	4-nitrophenethyl bromide		PMID:20196771	BRENDA	224778	http://sfld.rbvi.ucsf.edu/django/efd/224778
Q9GN60	Q7KIF1	Main.4	nucleophilic substitution	4-nitrophenethyl bromide		PMID:18760991	BRENDA	224778	http://sfld.rbvi.ucsf.edu/django/efd/224778
Q9GNE9	Q7KIF2	Main.4	nucleophilic aromatic substitution	1-chloro-2,4-dinitrobenzene		PMID:15182230	SABIO	228839	http://sfld.rbvi.ucsf.edu/django/efd/228839
Q9GNE9	Q7KIF2	Main.4	nucleophilic aromatic substitution	1-fluoro-2,4-dinitrobenzene		PMID:15182230	SABIO	228839	http://sfld.rbvi.ucsf.edu/django/efd/228839
Q7PVS6	Q7PVS6	Main.4	nucleophilic aromatic substitution	1-chloro-2,4-dinitrobenzene		PMID:18569345	BRENDA	58154	http://sfld.rbvi.ucsf.edu/django/efd/58154
Q91X50	Q91X50	Main.4	epoxide ring opening	1,2-epoxy-3-(p-nitrophenoxy)propane		PMID:12038961	GOA	57616	http://sfld.rbvi.ucsf.edu/django/efd/57616
Q91X50	Q91X50	Main.4	hydrolytic dehalogenation	dichloromethane		PMID:12038961	GOA	57616	http://sfld.rbvi.ucsf.edu/django/efd/57616
Q91X50	Q91X50	Main.4	nucleophilic aromatic substitution	1-chloro-2,4-dinitrobenzene		PMID:12038961	GOA	57616	http://sfld.rbvi.ucsf.edu/django/efd/57616
Q91X50	Q91X50	Main.4	nucleophilic aromatic substitution	7-chloro-4-nitrobenzo-2-oxa-1,3-diazole		PMID:12038961	GOA	57616	http://sfld.rbvi.ucsf.edu/django/efd/57616
Q91X50	Q91X50	Main.4	nucleophilic substitution	1-menaphthyl sulphate		PMID:12038961	GOA	57616	http://sfld.rbvi.ucsf.edu/django/efd/57616
Q91X50	Q91X50	Main.4	nucleophilic substitution	4-nitrobenzyl chloride		PMID:12038961	GOA	57616	http://sfld.rbvi.ucsf.edu/django/efd/57616
Q91X50	Q91X50	Main.4	peroxidase	cumene hydroperoxide		PMID:12038961	GOA	57616	http://sfld.rbvi.ucsf.edu/django/efd/57616
Q91X50	Q91X50	Main.4	peroxidase	t-butyl hydroperoxide		PMID:12038961	GOA	57616	http://sfld.rbvi.ucsf.edu/django/efd/57616
Q91X50	Q91X50	Main.4	thiolysis	4-nitrophenylacetate		PMID:12038961	GOA	57616	http://sfld.rbvi.ucsf.edu/django/efd/57616
Q93113	Q93113	Main.4	other	1,1,1-trichloro-2,2-bis-(4-chlorophenyl)ethane	DDT-dehydrochlorinase activity	PMID:18778777	BRENDA	56953	http://sfld.rbvi.ucsf.edu/django/efd/56953
Q99L20	Q99L20	Main.4	conjugate addition	ethacrynic acid		PMID:12038961	GOA	57978	http://sfld.rbvi.ucsf.edu/django/efd/57978
Q99L20	Q99L20	Main.4	epoxide ring opening	1,2-epoxy-3-(p-nitrophenoxy)propane		PMID:12038961	GOA	57978	http://sfld.rbvi.ucsf.edu/django/efd/57978
Q99L20	Q99L20	Main.4	epoxide ring opening	1,2-epoxy-3-(p-nitrophenoxy)propane		PMID:12038961	GOA	57978	http://sfld.rbvi.ucsf.edu/django/efd/57978
Q99L20	Q99L20	Main.4	nucleophilic aromatic substitution	1-chloro-2,4-dinitrobenzene		PMID:12038961	GOA	57978	http://sfld.rbvi.ucsf.edu/django/efd/57978
Q99L20	Q99L20	Main.4	nucleophilic aromatic substitution	1-chloro-2,4-dinitrobenzene		PMID:12038961	GOA	57978	http://sfld.rbvi.ucsf.edu/django/efd/57978
Q99L20	Q99L20	Main.4	nucleophilic aromatic substitution	7-chloro-4-nitrobenzo-2-oxa-1,3-diazole		PMID:12038961	GOA	57978	http://sfld.rbvi.ucsf.edu/django/efd/57978
Q99L20	Q99L20	Main.4	nucleophilic aromatic substitution	7-chloro-4-nitrobenzo-2-oxa-1,3-diazole		PMID:12038961	GOA	57978	http://sfld.rbvi.ucsf.edu/django/efd/57978
Q99L20	Q99L20	Main.4	nucleophilic substitution	4-nitro-benzyl chloride		PMID:12038961	GOA	57978	http://sfld.rbvi.ucsf.edu/django/efd/57978
Q99L20	Q99L20	Main.4	nucleophilic substitution	4-nitrobenzyl chloride		PMID:12038961	GOA	57978	http://sfld.rbvi.ucsf.edu/django/efd/57978
Q99L20	Q99L20	Main.4	peroxidase	Cumene hydroperoxide		PMID:12038961	GOA	57978	http://sfld.rbvi.ucsf.edu/django/efd/57978
Q99L20	Q99L20	Main.4	peroxidase	cumene hydroperoxide		PMID:12038961	GOA	57978	http://sfld.rbvi.ucsf.edu/django/efd/57978
Q9VG93	Q9VG93	Main.4	peroxidase	4-hydroperoxy-2-nonenal		PMID:12443531	GOA	55968	http://sfld.rbvi.ucsf.edu/django/efd/55968
Q9VG98	Q9VG98	Main.4	nucleophilic aromatic substitution	1-chloro-2,4-dinitrobenzene		PMID:12443531	GOA	59229	http://sfld.rbvi.ucsf.edu/django/efd/59229
Q9VG98	Q9VG98	Main.4	nucleophilic aromatic substitution	1-chloro-2,4-dinitrobenzene		PMID:7961718	GOA	59229	http://sfld.rbvi.ucsf.edu/django/efd/59229
Q9VG98	Q9VG98	Main.4	peroxidase	4-hydroperoxy-2-nonenal		PMID:12443531	GOA	59229	http://sfld.rbvi.ucsf.edu/django/efd/59229
Q9VG98	Q9VG98	Main.4	peroxidase	cumene hydroperoxide		PMID:7961718	GOA	59229	http://sfld.rbvi.ucsf.edu/django/efd/59229
Q9VG98	Q9VG98	Main.4	peroxidase	hydrogen peroxide		PMID:7961718	GOA	59229	http://sfld.rbvi.ucsf.edu/django/efd/59229
Q9VG98	Q9VG98	Main.4	peroxidase	t-butyl hydroperoxide		PMID:7961718	GOA	59229	http://sfld.rbvi.ucsf.edu/django/efd/59229
Q9VGA0	Q9VGA0	Main.4	nucleophilic aromatic substitution	1-chloro-2,4-dinitrobenzene		PMID:12443531	GOA	56491	http://sfld.rbvi.ucsf.edu/django/efd/56491
Q9VGA0	Q9VGA0	Main.4	peroxidase	4-hydroperoxy-2-nonenal		PMID:12443531	GOA	56491	http://sfld.rbvi.ucsf.edu/django/efd/56491
Q9VGA1	Q9VGA1	Main.4	nucleophilic aromatic substitution	1-chloro-2,4-dinitrobenzene		PMID:12443531	GOA	58180	http://sfld.rbvi.ucsf.edu/django/efd/58180
Q9VGA1	Q9VGA1	Main.4	peroxidase	4-hydroperoxy-2-nonenal		PMID:12443531	GOA	58180	http://sfld.rbvi.ucsf.edu/django/efd/58180
A0T2X7	A0T2X7	Main.5	nucleophilic aromatic substitution	1-chloro-2,4-dinitrobenzene		PMID:18836188	BRENDA	229990	http://sfld.rbvi.ucsf.edu/django/efd/229990
A4LAG9	A4LAG9	Main.5	nucleophilic aromatic substitution	1-chloro-2,4-dinitrobenzene		PMID:18836188	BRENDA	56357	http://sfld.rbvi.ucsf.edu/django/efd/56357
A9PFC2	A9PFC2	Main.5	peroxidase	benzoyl peroxide		This work	This work	56079	http://sfld.rbvi.ucsf.edu/django/efd/56079
O80852	D7LC96	Main.5	nucleophilic aromatic substitution	1-chloro-2,4-dinitrobenzene		PMID:16538523	GOA	56584	http://sfld.rbvi.ucsf.edu/django/efd/56584
O80852	D7LC96	Main.5	peroxidase	Cumene hydroperoxide		PMID:16538523	GOA	56584	http://sfld.rbvi.ucsf.edu/django/efd/56584
P12653	P12653	Main.5	nucleophilic aromatic substitution	1-chloro-2,4-dinitrobenzene		PMID:18691867	BRENDA	57473	http://sfld.rbvi.ucsf.edu/django/efd/57473
P30110	P30110	Main.5	nucleophilic aromatic substitution	1-chloro-2,4-dinitrobenzene		PMID:19615785	BRENDA	225011	http://sfld.rbvi.ucsf.edu/django/efd/225011
P30111	P30111	Main.5	nucleophilic aromatic substitution	1-chloro-2,4-dinitrobenzene		PMID:19615785	BRENDA	233420	http://sfld.rbvi.ucsf.edu/django/efd/233420
P46422	P46422	Main.5	epoxide ring opening	1,2-epoxy-3-(p-nitrophenoxy)propane		PMID:8290582	GOA	58579	http://sfld.rbvi.ucsf.edu/django/efd/58579
P46422	P46422	Main.5	nucleophilic aromatic substitution	1-chloro-2,4-dinitrobenzene		PMID:8290582	GOA	58579	http://sfld.rbvi.ucsf.edu/django/efd/58579
Q56AY1	Q56AY1	Main.5	nucleophilic aromatic substitution	1-chloro-2,4-dinitrobenzene		PMID:18836188	BRENDA	59285	http://sfld.rbvi.ucsf.edu/django/efd/59285
Q8GRI3	Q8GRI3	Main.5	nucleophilic aromatic substitution	1-chloro-2,4-dinitrobenzene		PMID:19615785	BRENDA	227813	http://sfld.rbvi.ucsf.edu/django/efd/227813
Q8GTB7	Q8GTB7	Main.5	nucleophilic aromatic substitution	1-chloro-2,4-dinitrobenzene		PMID:19615785	BRENDA	227814	http://sfld.rbvi.ucsf.edu/django/efd/227814
Q8GTB8	Q8GTB8	Main.5	nucleophilic aromatic substitution	1-chloro-2,4-dinitrobenzene		PMID:19615785	BRENDA	227811	http://sfld.rbvi.ucsf.edu/django/efd/227811
Q8GTB9	Q8GTB9	Main.5	nucleophilic aromatic substitution	1-chloro-2,4-dinitrobenzene		PMID:19615785	BRENDA	227810	http://sfld.rbvi.ucsf.edu/django/efd/227810
Q8GTC0	Q8GTC0	Main.5	nucleophilic aromatic substitution	1-chloro-2,4-dinitrobenzene		PMID:19615785	BRENDA	227809	http://sfld.rbvi.ucsf.edu/django/efd/227809
Q8GTC1	Q8GTC1	Main.5	nucleophilic aromatic substitution	1-chloro-2,4-dinitrobenzene		PMID:19615785	BRENDA	227808	http://sfld.rbvi.ucsf.edu/django/efd/227808
Q8LGN5	Q8LGN5	Main.5	nucleophilic aromatic substitution	1-chloro-2,4-dinitrobenzene		PMID:19615785	BRENDA	224825	http://sfld.rbvi.ucsf.edu/django/efd/224825
Q92Q06	Q92Q06	Main.5	nucleophilic addition	cyclohexyl isothiocyanate		This work	This work	56007	http://sfld.rbvi.ucsf.edu/django/efd/56007
Q92Q06	Q92Q06	Main.5	nucleophilic addition	propyl isothiocyanate		This work	This work	56007	http://sfld.rbvi.ucsf.edu/django/efd/56007
Q9SP56	Q9SP56	Main.5	nucleophilic aromatic substitution	1-chloro-2,4-dinitrobenzene		PMID:19615785	BRENDA	225509	http://sfld.rbvi.ucsf.edu/django/efd/225509
Q12390	Q12390	Main.6	nucleophilic aromatic substitution	1-chloro-2,4-dinitrobenzene		PMID:9792709	GOA	56785	http://sfld.rbvi.ucsf.edu/django/efd/56785
Q12390	Q12390	Main.6	nucleophilic aromatic substitution	1-chloro-2,4-dinitrobenzene		PMID:9792709	SABIO	56785	http://sfld.rbvi.ucsf.edu/django/efd/56785
Q5NP01	Q5NP01	Main.6	nucleophilic substitution	iodoacetamide		This work	This work	56752	http://sfld.rbvi.ucsf.edu/django/efd/56752
Q6N9H3	Q6N9H3	Main.6	thiolysis	nitrophenyl acetate		This work	This work	56843	http://sfld.rbvi.ucsf.edu/django/efd/56843
Q2HBP8	Q2HBP8	Main.7	nucleophilic aromatic substitution	nitroquinoline oxide		This work	This work	58442	http://sfld.rbvi.ucsf.edu/django/efd/58442
Q2UH62	Q2UH62	Main.7	nucleophilic aromatic substitution	1-chloro-2,4-dinitrobenzene		This work	This work	56846	http://sfld.rbvi.ucsf.edu/django/efd/56846
Q2UH62	Q2UH62	Main.7	nucleophilic substitution	iodoacetate		This work	This work	56846	http://sfld.rbvi.ucsf.edu/django/efd/56846
A7IKL7	A7IKL7	Main.8	nucleophilic substitution	iodoacetate		This work	This work	57215	http://sfld.rbvi.ucsf.edu/django/efd/57215
B5ZS91	B5ZS91	Main.8	peroxidase	cumene hydroperoxide		This work	This work	232193	http://sfld.rbvi.ucsf.edu/django/efd/232193
B8J605	B8J605	Main.8	nucleophilic substitution	iodoacetamide		This work	This work	229107	http://sfld.rbvi.ucsf.edu/django/efd/229107
B8J605	B8J605	Main.8	nucleophilic substitution	iodoacetate		This work	This work	229107	http://sfld.rbvi.ucsf.edu/django/efd/229107
O43123	C8VKJ6	Main.8	isomerization	maleylacetoacetate	isomerization of maleylacetoacetate	PMID:9417084	GOA	57358	http://sfld.rbvi.ucsf.edu/django/efd/57358
O43123	C8VKJ6	Main.8	isomerization	maleylacetoacetate	isomerization of maleylacetoacetate	PMID:9417084	BRENDA	57358	http://sfld.rbvi.ucsf.edu/django/efd/57358
Q8X4M1	D3QJS8	Main.8	nucleophilic substitution	iodoacetate		This work	This work	56366	http://sfld.rbvi.ucsf.edu/django/efd/56366
O04437	O04437	Main.8	nucleophilic aromatic substitution	1-chloro-2,4-dinitrobenzene		PMID:19615785	BRENDA	228127	http://sfld.rbvi.ucsf.edu/django/efd/228127
O43708	O43708	Main.8	conjugate addition	cis-6-(2-acetylvinylthio)purine		PMID:17433263	BRENDA	226008	http://sfld.rbvi.ucsf.edu/django/efd/226008
O43708	O43708	Main.8	conjugate addition	ethacrynic acid		PMID:10739172	GOA	226008	http://sfld.rbvi.ucsf.edu/django/efd/226008
O43708	O43708	Main.8	conjugate addition	ethacrynic acid		PMID:9396740	GOA	226008	http://sfld.rbvi.ucsf.edu/django/efd/226008
O43708	O43708	Main.8	conjugate addition	trans-6-(2-acetylvinylthio)guanine		PMID:17433263	BRENDA	226008	http://sfld.rbvi.ucsf.edu/django/efd/226008
O43708	O43708	Main.8	hydrolytic dehalogenation	chlorofluoroacetate		PMID:10739172	GOA	226008	http://sfld.rbvi.ucsf.edu/django/efd/226008
O43708	O43708	Main.8	hydrolytic dehalogenation	dichloroacetate		PMID:10739172	GOA	226008	http://sfld.rbvi.ucsf.edu/django/efd/226008
O43708	O43708	Main.8	isomerization	maleylacetoacetate	isomerization of maleylacetoacetate	PMID:9417084	GOA	226008	http://sfld.rbvi.ucsf.edu/django/efd/226008
O43708	O43708	Main.8	isomerization	maleylacetoacetate	isomerization of maleylacetoacetate	PMID:9417084	BRENDA	226008	http://sfld.rbvi.ucsf.edu/django/efd/226008
O43708	O43708	Main.8	nucleophilic aromatic substitution	7-chloro-4-nitrobenz-2oxa-1,3-diazole		PMID:10739172	GOA	226008	http://sfld.rbvi.ucsf.edu/django/efd/226008
O43708	O43708	Main.8	nucleophilic aromatic substitution	7-chloro-4-nitrobenz-2oxa-1,3-diazole		PMID:9396740	GOA	226008	http://sfld.rbvi.ucsf.edu/django/efd/226008
O43708	O43708	Main.8	nucleophilic substitution	fluoroacetate		PMID:10739172	GOA	226008	http://sfld.rbvi.ucsf.edu/django/efd/226008
O43708	O43708	Main.8	nucleophilic substitution	R-2-chloroproprionate		PMID:10739172	GOA	226008	http://sfld.rbvi.ucsf.edu/django/efd/226008
O43708	O43708	Main.8	nucleophilic substitution	S-2-chloroproprionate		PMID:10739172	GOA	226008	http://sfld.rbvi.ucsf.edu/django/efd/226008
O43708	O43708	Main.8	peroxidase	cumene hydroperoxide		PMID:9396740	GOA	226008	http://sfld.rbvi.ucsf.edu/django/efd/226008
O43708	O43708	Main.8	peroxidase	t-butyl hydroperoxide		PMID:9396740	GOA	226008	http://sfld.rbvi.ucsf.edu/django/efd/226008
O43708	O43708	Main.8	thiolysis	p-nitrophenyl acetate		PMID:10739172	GOA	226008	http://sfld.rbvi.ucsf.edu/django/efd/226008
O43708	O43708	Main.8	thiolysis	p-nitrophenyl acetate		PMID:9396740	GOA	226008	http://sfld.rbvi.ucsf.edu/django/efd/226008
O86043	O86043	Main.8	isomerization	Maleylpyruvate	isomerization of maleylpyruvate	PMID:18824004	ManLit	233211	http://sfld.rbvi.ucsf.edu/django/efd/233211
Q5ZT82	Q5ZT82	Main.8	reductive dehalogenation	tetrachlorohydroquinone		This work	This work	59834	http://sfld.rbvi.ucsf.edu/django/efd/59834
Q6U6G6	Q6U6G6	Main.8	nucleophilic aromatic substitution	1-chloro-2,4-dinitrobenzene		PMID:19615785	BRENDA	279045	http://sfld.rbvi.ucsf.edu/django/efd/279045
Q9ZVQ3	Q9ZVQ3	Main.8	isomerization	4-maleylacetoacetate	isomerization of maleylacetoacetate	PMID:22980205	BRENDA	57313	http://sfld.rbvi.ucsf.edu/django/efd/57313
Q9ZVQ3	Q9ZVQ3	Main.8	isomerization	maleylpyruvate	isomerization of maleylpyruvate	PMID:22980205	BRENDA	57313	http://sfld.rbvi.ucsf.edu/django/efd/57313
A9CJG4	A9CJG4	Main.9	conjugate addition	ethacrynic acid		PMID:21909786	ManLit	58558	http://sfld.rbvi.ucsf.edu/django/efd/58558
A9CJG4	A9CJG4	Main.9	conjugate addition	trans-2-nonenal		PMID:21909786	ManLit	58558	http://sfld.rbvi.ucsf.edu/django/efd/58558
A9CJG4	A9CJG4	Main.9	conjugate addition	trans-4-phenyl-3-buten-2-one		PMID:21909786	ManLit	58558	http://sfld.rbvi.ucsf.edu/django/efd/58558
A9CJG4	A9CJG4	Main.9	dehydroascorbate reductase	dehydroascorbate	dehydroascorbate reductase	PMID:21909786	ManLit	58558	http://sfld.rbvi.ucsf.edu/django/efd/58558
A9CJG4	A9CJG4	Main.9	disulfide bond reductase	3-hydroxyethyl disulfide		PMID:21909786	ManLit	58558	http://sfld.rbvi.ucsf.edu/django/efd/58558
A9CJG4	A9CJG4	Main.9	nucleophilic addition	allyl isothiocyanate		PMID:21909786	ManLit	58558	http://sfld.rbvi.ucsf.edu/django/efd/58558
A9CJG4	A9CJG4	Main.9	nucleophilic addition	phenthyl isothiocyanate		PMID:21909786	ManLit	58558	http://sfld.rbvi.ucsf.edu/django/efd/58558
A9CJG4	A9CJG4	Main.9	nucleophilic aromatic substitution	1-bromo-2,4-dinitrobenzene		PMID:21909786	ManLit	58558	http://sfld.rbvi.ucsf.edu/django/efd/58558
A9CJG4	A9CJG4	Main.9	nucleophilic aromatic substitution	1-chloro-2,4-dinitrobenzene		PMID:21909786	ManLit	58558	http://sfld.rbvi.ucsf.edu/django/efd/58558
A9CJG4	A9CJG4	Main.9	nucleophilic aromatic substitution	1-fluoro-2,4-dinitrobenzene		PMID:21909786	ManLit	58558	http://sfld.rbvi.ucsf.edu/django/efd/58558
A9CJG4	A9CJG4	Main.9	nucleophilic aromatic substitution	1-iodo-2,4-dinitrobenzene		PMID:21909786	ManLit	58558	http://sfld.rbvi.ucsf.edu/django/efd/58558
A9CJG4	A9CJG4	Main.9	nucleophilic aromatic substitution	4-chloro-7-nitrobenzofurazan		PMID:21909786	ManLit	58558	http://sfld.rbvi.ucsf.edu/django/efd/58558
A9CJG4	A9CJG4	Main.9	nucleophilic aromatic substitution	bromosulfophthalein		PMID:21909786	ManLit	58558	http://sfld.rbvi.ucsf.edu/django/efd/58558
A9CJG4	A9CJG4	Main.9	nucleophilic aromatic substitution	fluorodifen		PMID:21909786	ManLit	58558	http://sfld.rbvi.ucsf.edu/django/efd/58558
A9CJG4	A9CJG4	Main.9	nucleophilic substitution	p-nitrobenzyl chloride		PMID:21909786	ManLit	58558	http://sfld.rbvi.ucsf.edu/django/efd/58558
A9CJG4	A9CJG4	Main.9	peroxidase	cumene hydroperoxide		PMID:21909786	ManLit	58558	http://sfld.rbvi.ucsf.edu/django/efd/58558
A9CJG4	A9CJG4	Main.9	peroxidase	tert-Butyl hydroperoxide		PMID:21909786	ManLit	58558	http://sfld.rbvi.ucsf.edu/django/efd/58558
B1M0X3	B1M0X3	Main.9	nucleophilic substitution	iodoacetate		This work	This work	58569	http://sfld.rbvi.ucsf.edu/django/efd/58569
O54421	O54421	Main.9	nucleophilic addition	cyclohexyl isothiocyanate		This work	This work	227962	http://sfld.rbvi.ucsf.edu/django/efd/227962
O54421	O54421	Main.9	nucleophilic addition	phenethyl isothiocyanate		This work	This work	227962	http://sfld.rbvi.ucsf.edu/django/efd/227962
O54421	O54421	Main.9	nucleophilic addition	propyl isothiocyanate		This work	This work	227962	http://sfld.rbvi.ucsf.edu/django/efd/227962
O54421	O54421	Main.9	nucleophilic substitution	iodoacetamide		This work	This work	227962	http://sfld.rbvi.ucsf.edu/django/efd/227962
Q2RP79	Q2RP79	Main.9	nucleophilic substitution	iodoacetate		This work	This work	231580	http://sfld.rbvi.ucsf.edu/django/efd/231580
Q4K4R5	Q4K4R5	Main.9	thiolysis	nitrophenyl acetate		This work	This work	58330	http://sfld.rbvi.ucsf.edu/django/efd/58330
Q7VV19	Q7VV19	Main.9	nucleophilic substitution	iodoacetamide		This work	This work	58920	http://sfld.rbvi.ucsf.edu/django/efd/58920
A0S5Z5	A0S5Z5	Main.10	dehydroascorbate reductase	dehydroascorbate	dehydroascorbate reductase	PMID:17602657	BRENDA	232912	http://sfld.rbvi.ucsf.edu/django/efd/232912
B2ZHM6	B2ZHM6	Main.10	dehydroascorbate reductase	dehydroascorbate	dehydroascorbate reductase	PMID:19903221	BRENDA	232900	http://sfld.rbvi.ucsf.edu/django/efd/232900
D2CGD4	D2CGD4	Main.10	dehydroascorbate reductase	dehydroascorbate	dehydroascorbate reductase	PMID:18444663	BRENDA	230559	http://sfld.rbvi.ucsf.edu/django/efd/230559
E2RWY6	E2RWY6	Main.10	dehydroascorbate reductase	dehydroascorbate	dehydroascorbate reductase	PMID:20933298	BRENDA	224181	http://sfld.rbvi.ucsf.edu/django/efd/224181
O00299	Q5SRT3	Main.10	other		chloride channel activity	PMID:9139710	GOA	59078	http://sfld.rbvi.ucsf.edu/django/efd/59078
Q84UH6	Q84UH6	Main.10	dehydroascorbate reductase	dehydroascorbate	dehydroascorbate reductase	PMID:16391683	BRENDA	234639	http://sfld.rbvi.ucsf.edu/django/efd/234639
Q8LE52	Q8LE52	Main.10	dehydroascorbate reductase	dehydroascorbate	dehydroascorbate reductase	PMID:12077129	GOA	56645	http://sfld.rbvi.ucsf.edu/django/efd/56645
Q8LE52	Q8LE52	Main.10	disulfide bond reductase	2-hydroxyethyl disulfide		PMID:12077129	GOA	56645	http://sfld.rbvi.ucsf.edu/django/efd/56645
Q9EPT8	Q9EPT8	Main.10	other		chloride channel activity	PMID:8537381	GOA	56951	http://sfld.rbvi.ucsf.edu/django/efd/56951
Q9FRL8	Q9FRL8	Main.10	dehydroascorbate reductase	dehydroascorbate	dehydroascorbate reductase	PMID:12077129	GOA	58169	http://sfld.rbvi.ucsf.edu/django/efd/58169
Q9FRL8	Q9FRL8	Main.10	disulfide bond reductase	2-hydroxyethyl disulfide		PMID:12077129	GOA	58169	http://sfld.rbvi.ucsf.edu/django/efd/58169
Q9FWR4	Q9FWR4	Main.10	dehydroascorbate reductase	dehydroascorbate	dehydroascorbate reductase	PMID:12077129	GOA	231092	http://sfld.rbvi.ucsf.edu/django/efd/231092
Q9FWR4	Q9FWR4	Main.10	disulfide bond reductase	2-hydroxyethyl disulfide		PMID:12077129	GOA	231092	http://sfld.rbvi.ucsf.edu/django/efd/231092
Q9Z0W7	Q9Z0W7	Main.10	other		chloride channel activity	PMID:12237120	GOA	58887	http://sfld.rbvi.ucsf.edu/django/efd/58887
A9CJ52	A9CJ52	Main.12	peroxidase	cumene hydroperoxide		This work	This work	58602	http://sfld.rbvi.ucsf.edu/django/efd/58602
Q3BX51	F0BQ20	Main.12	reductive dehalogenation	tetrachlorohydroquinone		This work	This work	56567	http://sfld.rbvi.ucsf.edu/django/efd/56567
Q0C5X7	Q0C5X7	Main.12	nucleophilic substitution	iodoacetamide		This work	This work	59921	http://sfld.rbvi.ucsf.edu/django/efd/59921
Q0C5X7	Q0C5X7	Main.12	nucleophilic substitution	iodoacetate		This work	This work	59921	http://sfld.rbvi.ucsf.edu/django/efd/59921
P0ACA3	C2DWD1	Main.13	other		SspA: RNA polymerase associated protein	PMID:12791143	ManLit	58236	http://sfld.rbvi.ucsf.edu/django/efd/58236
Q129E0	Q129E0	Main.14	disulfide bond reductase	hydroxyethyl disulfide		This work	This work	59778	http://sfld.rbvi.ucsf.edu/django/efd/59778
Q129E0	Q129E0	Main.14	disulfide bond reductase	pantethine disulfide		This work	This work	59778	http://sfld.rbvi.ucsf.edu/django/efd/59778
Q31IT0	Q31IT0	Main.14	nucleophilic substitution	iodoacetate		This work	This work	59374	http://sfld.rbvi.ucsf.edu/django/efd/59374
Q88LB2	Q88LB2	Main.14	disulfide bond reductase	hydroxyethyl disulfide		This work	This work	59736	http://sfld.rbvi.ucsf.edu/django/efd/59736
Q88LB2	Q88LB2	Main.14	disulfide bond reductase	hydroxyethyl disulfide		This work	This work	59736	http://sfld.rbvi.ucsf.edu/django/efd/59736
A9CKF2	A9CKF2	Main.15	conjugate addition	ethacrynic acid		PMID:21909786	ManLit	59788	http://sfld.rbvi.ucsf.edu/django/efd/59788
A9CKF2	A9CKF2	Main.15	conjugate addition	trans-2-nonenal		PMID:21909786	ManLit	59788	http://sfld.rbvi.ucsf.edu/django/efd/59788
A9CKF2	A9CKF2	Main.15	conjugate addition	trans-4-phenyl-3-buten-2-one		PMID:21909786	ManLit	59788	http://sfld.rbvi.ucsf.edu/django/efd/59788
A9CKF2	A9CKF2	Main.15	dehydroascorbate reductase	dehydroascorbate	dehydroascorbate reductase	PMID:21909786	ManLit	59788	http://sfld.rbvi.ucsf.edu/django/efd/59788
A9CKF2	A9CKF2	Main.15	disulfide bond reductase	3-hydroxyethyl disulfide		PMID:21909786	ManLit	59788	http://sfld.rbvi.ucsf.edu/django/efd/59788
A9CKF2	A9CKF2	Main.15	nucleophilic addition	allyl isothiocyanate		PMID:21909786	ManLit	59788	http://sfld.rbvi.ucsf.edu/django/efd/59788
A9CKF2	A9CKF2	Main.15	nucleophilic addition	phenthyl isothiocyanate		PMID:21909786	ManLit	59788	http://sfld.rbvi.ucsf.edu/django/efd/59788
A9CKF2	A9CKF2	Main.15	nucleophilic aromatic substitution	1-bromo-2,4-dinitrobenzene		PMID:21909786	ManLit	59788	http://sfld.rbvi.ucsf.edu/django/efd/59788
A9CKF2	A9CKF2	Main.15	nucleophilic aromatic substitution	1-chloro-2,4-dinitrobenzene		PMID:21909786	ManLit	59788	http://sfld.rbvi.ucsf.edu/django/efd/59788
A9CKF2	A9CKF2	Main.15	nucleophilic aromatic substitution	1-fluoro-2,4-dinitrobenzene		PMID:21909786	ManLit	59788	http://sfld.rbvi.ucsf.edu/django/efd/59788
A9CKF2	A9CKF2	Main.15	nucleophilic aromatic substitution	1-iodo-2,4-dinitrobenzene		PMID:21909786	ManLit	59788	http://sfld.rbvi.ucsf.edu/django/efd/59788
A9CKF2	A9CKF2	Main.15	nucleophilic aromatic substitution	4-chloro-7-nitrobenzofurazan		PMID:21909786	ManLit	59788	http://sfld.rbvi.ucsf.edu/django/efd/59788
A9CKF2	A9CKF2	Main.15	nucleophilic aromatic substitution	bromosulfophthalein		PMID:21909786	ManLit	59788	http://sfld.rbvi.ucsf.edu/django/efd/59788
A9CKF2	A9CKF2	Main.15	nucleophilic aromatic substitution	fluorodifen		PMID:21909786	ManLit	59788	http://sfld.rbvi.ucsf.edu/django/efd/59788
A9CKF2	A9CKF2	Main.15	nucleophilic substitution	p-nitrobenzyl chloride		PMID:21909786	ManLit	59788	http://sfld.rbvi.ucsf.edu/django/efd/59788
A9CKF2	A9CKF2	Main.15	peroxidase	cumene hydroperoxide		PMID:21909786	ManLit	59788	http://sfld.rbvi.ucsf.edu/django/efd/59788
A9CKF2	A9CKF2	Main.15	peroxidase	tert-Butyl hydroperoxide		PMID:21909786	ManLit	59788	http://sfld.rbvi.ucsf.edu/django/efd/59788
Q9A2C6	Q9A2C6	Main.15	reductive dehalogenation	tetrachlorohydroquinone		This work	This work	57236	http://sfld.rbvi.ucsf.edu/django/efd/57236
Q4WX20	Q4WX20	Main.16	nucleophilic substitution	iodoacetamide		This work	This work	228732	http://sfld.rbvi.ucsf.edu/django/efd/228732
B9B2M4	B9B2M4	Main.17	reductive dehalogenation	tetrachlorohydroquinone		This work	This work	224385	http://sfld.rbvi.ucsf.edu/django/efd/224385
P77544	B7M5Y2	Main.18	nucleophilic aromatic substitution	1-chloro-2,4-dinitrobenzene		PMID:17018556	ManLit	59510	http://sfld.rbvi.ucsf.edu/django/efd/59510
P77544	B7M5Y2	Main.18	peroxidase	cumene hydroperoxide		PMID:17018556	ManLit	59510	http://sfld.rbvi.ucsf.edu/django/efd/59510
Q2RVQ7	Q2RVQ7	Main.19	nucleophilic addition	cyclohexyl isothiocyanate		This work	This work	57113	http://sfld.rbvi.ucsf.edu/django/efd/57113
Q2RVQ7	Q2RVQ7	Main.19	nucleophilic addition	propyl isothiocyanate		This work	This work	57113	http://sfld.rbvi.ucsf.edu/django/efd/57113
Q2RVQ7	Q2RVQ7	Main.19	nucleophilic substitution	iodoacetamide		This work	This work	57113	http://sfld.rbvi.ucsf.edu/django/efd/57113
Q4KDJ6	Q4KDJ6	Main.19	nucleophilic substitution	iodoacetamide		This work	This work	56227	http://sfld.rbvi.ucsf.edu/django/efd/56227
Q473P3	Q473P3	Main.20	nucleophilic substitution	iodoacetate		This work	This work	227538	http://sfld.rbvi.ucsf.edu/django/efd/227538
Q473P3	Q473P3	Main.20	nucleophilic substitution	iodoacetate		This work	This work	227538	http://sfld.rbvi.ucsf.edu/django/efd/227538
Q88RE7	Q88RE7	Main.20	thiolysis	nitrophenyl acetate		This work	This work	57367	http://sfld.rbvi.ucsf.edu/django/efd/57367
Q50LH1	Q50LH1	Main.22	nucleophilic aromatic substitution	1-chloro-2,4-dinitrobenzene		PMID:15610066	BRENDA	231341	http://sfld.rbvi.ucsf.edu/django/efd/231341
A9CFJ9	A9CFJ9	Main.25	conjugate addition	ethacrynic acid		PMID:21909786	ManLit	57439	http://sfld.rbvi.ucsf.edu/django/efd/57439
A9CFJ9	A9CFJ9	Main.25	conjugate addition	trans-2-nonenal		PMID:21909786	ManLit	57439	http://sfld.rbvi.ucsf.edu/django/efd/57439
A9CFJ9	A9CFJ9	Main.25	conjugate addition	trans-4-phenyl-3-buten-2-one		PMID:21909786	ManLit	57439	http://sfld.rbvi.ucsf.edu/django/efd/57439
A9CFJ9	A9CFJ9	Main.25	dehydroascorbate reductase	dehydroascorbate	dehydroascorbate reductase	PMID:21909786	ManLit	57439	http://sfld.rbvi.ucsf.edu/django/efd/57439
A9CFJ9	A9CFJ9	Main.25	disulfide bond reductase	3-hydroxyethyl disulfide		PMID:21909786	ManLit	57439	http://sfld.rbvi.ucsf.edu/django/efd/57439
A9CFJ9	A9CFJ9	Main.25	disulfide bond reductase	3-hydroxyethyl disulfide		PMID:22496785	ManLit	57439	http://sfld.rbvi.ucsf.edu/django/efd/57439
A9CFJ9	A9CFJ9	Main.25	nucleophilic addition	allyl isothiocyanate		PMID:21909786	ManLit	57439	http://sfld.rbvi.ucsf.edu/django/efd/57439
A9CFJ9	A9CFJ9	Main.25	nucleophilic addition	phenthyl isothiocyanate		PMID:21909786	ManLit	57439	http://sfld.rbvi.ucsf.edu/django/efd/57439
A9CFJ9	A9CFJ9	Main.25	nucleophilic aromatic substitution	1-bromo-2,4-dinitrobenzene		PMID:21909786	ManLit	57439	http://sfld.rbvi.ucsf.edu/django/efd/57439
A9CFJ9	A9CFJ9	Main.25	nucleophilic aromatic substitution	1-chloro-2,4-dinitrobenzene		PMID:21909786	ManLit	57439	http://sfld.rbvi.ucsf.edu/django/efd/57439
A9CFJ9	A9CFJ9	Main.25	nucleophilic aromatic substitution	1-chloro-2,4-dinitrobenzene		PMID:22496785	ManLit	57439	http://sfld.rbvi.ucsf.edu/django/efd/57439
A9CFJ9	A9CFJ9	Main.25	nucleophilic aromatic substitution	1-fluoro-2,4-dinitrobenzene		PMID:21909786	ManLit	57439	http://sfld.rbvi.ucsf.edu/django/efd/57439
A9CFJ9	A9CFJ9	Main.25	nucleophilic aromatic substitution	1-iodo-2,4-dinitrobenzene		PMID:21909786	ManLit	57439	http://sfld.rbvi.ucsf.edu/django/efd/57439
A9CFJ9	A9CFJ9	Main.25	nucleophilic aromatic substitution	4-chloro-7-nitrobenzofurazan		PMID:21909786	ManLit	57439	http://sfld.rbvi.ucsf.edu/django/efd/57439
A9CFJ9	A9CFJ9	Main.25	nucleophilic aromatic substitution	bromosulfophthalein		PMID:21909786	ManLit	57439	http://sfld.rbvi.ucsf.edu/django/efd/57439
A9CFJ9	A9CFJ9	Main.25	nucleophilic aromatic substitution	fluorodifen		PMID:21909786	ManLit	57439	http://sfld.rbvi.ucsf.edu/django/efd/57439
A9CFJ9	A9CFJ9	Main.25	nucleophilic substitution	p-nitrobenzyl chloride		PMID:21909786	ManLit	57439	http://sfld.rbvi.ucsf.edu/django/efd/57439
A9CFJ9	A9CFJ9	Main.25	peroxidase	cumene hydroperoxide		PMID:21909786	ManLit	57439	http://sfld.rbvi.ucsf.edu/django/efd/57439
A9CFJ9	A9CFJ9	Main.25	peroxidase	cumene hydroperoxide		PMID:22496785	ManLit	57439	http://sfld.rbvi.ucsf.edu/django/efd/57439
A9CFJ9	A9CFJ9	Main.25	peroxidase	cumene hydroperoxide		This work	This work	57439	http://sfld.rbvi.ucsf.edu/django/efd/57439
A9CFJ9	A9CFJ9	Main.25	peroxidase	cumene hydroperoxide		This work	This work	57439	http://sfld.rbvi.ucsf.edu/django/efd/57439
A9CFJ9	A9CFJ9	Main.25	peroxidase	cumene hydroperoxide		This work	This work	57439	http://sfld.rbvi.ucsf.edu/django/efd/57439
A9CFJ9	A9CFJ9	Main.25	peroxidase	tert-Butyl hydroperoxide		PMID:21909786	ManLit	57439	http://sfld.rbvi.ucsf.edu/django/efd/57439
A9CFJ9	A9CFJ9	Main.25	peroxidase	tert-Butyl hydroperoxide		PMID:22496785	ManLit	57439	http://sfld.rbvi.ucsf.edu/django/efd/57439
Q9A4D5	B8H2E2	Main.25	disulfide bond reductase	furfuryl disulfide		This work	This work	59650	http://sfld.rbvi.ucsf.edu/django/efd/59650
Q9A4D5	B8H2E2	Main.25	disulfide bond reductase	furfuryl disulfide		This work	This work	59650	http://sfld.rbvi.ucsf.edu/django/efd/59650
Q9A4D5	B8H2E2	Main.25	nucleophilic aromatic substitution	1-chloro-2,4-dinitrobenzene		This work	This work	59650	http://sfld.rbvi.ucsf.edu/django/efd/59650
Q9A4D5	B8H2E2	Main.25	nucleophilic aromatic substitution	1-chloro-2,4-dinitrobenzene		This work	This work	59650	http://sfld.rbvi.ucsf.edu/django/efd/59650
E1CJ68	E1CJ68	Main.28	nucleophilic substitution	a-(2-methoxyphenoxy)-B-hydroxypropiovanillone	nucleophilic substitution of a-(2-methoxyphenoxy)-B-hydroxypropiovanillone	PMID:22146726	ManLit	234339	http://sfld.rbvi.ucsf.edu/django/efd/234339
P27457	P27457	Main.28	nucleophilic substitution		nucleophilic substitution	PMID:12618439	ManLit	233891	http://sfld.rbvi.ucsf.edu/django/efd/233891
Q6N1R4	Q6N1R4	Main.28	nucleophilic addition	phenethyl isothiocyanate		This work	This work	58398	http://sfld.rbvi.ucsf.edu/django/efd/58398
Q6N1R4	Q6N1R4	Main.28	nucleophilic aromatic substitution	1-chloro-2,4-dinitrobenzene		This work	This work	58398	http://sfld.rbvi.ucsf.edu/django/efd/58398
Q6N1R4	Q6N1R4	Main.28	nucleophilic substitution	iodoacetamide		This work	This work	58398	http://sfld.rbvi.ucsf.edu/django/efd/58398
Q6N1R4	Q6N1R4	Main.28	nucleophilic substitution	iodoacetate		This work	This work	58398	http://sfld.rbvi.ucsf.edu/django/efd/58398
Q6N1R4	Q6N1R4	Main.28	nucleophilic substitution	iodomethane		This work	This work	58398	http://sfld.rbvi.ucsf.edu/django/efd/58398
B3VQJ7	B3VQJ7	Xi.1	deglutathionylation	GS-Menadiol		PMID:21177852	ManLit	233569	http://sfld.rbvi.ucsf.edu/django/efd/233569
B3VQJ7	B3VQJ7	Xi.1	dehydroascorbate reductase	dehydroascorbate	dehydroascorbate reductase	PMID:21177852	ManLit	233569	http://sfld.rbvi.ucsf.edu/django/efd/233569
B3VQJ7	B3VQJ7	Xi.1	disulfide bond reductase	hydroxyethyl disulfide		PMID:21177852	ManLit	233569	http://sfld.rbvi.ucsf.edu/django/efd/233569
P42620	C4ZR18	Xi.1	deglutathionylation	GS-HHQ		Armstrong lab data	RNA	59299	http://sfld.rbvi.ucsf.edu/django/efd/59299
P42620	C4ZR18	Xi.1	deglutathionylation	GS-HQ		Armstrong lab data	RNA	59299	http://sfld.rbvi.ucsf.edu/django/efd/59299
P42620	C4ZR18	Xi.1	deglutathionylation	GS-Menadiol		Armstrong lab data	RNA	59299	http://sfld.rbvi.ucsf.edu/django/efd/59299
P42620	C4ZR18	Xi.1	deglutathionylation	GS-MHQ		Armstrong lab data	RNA	59299	http://sfld.rbvi.ucsf.edu/django/efd/59299
P42620	C4ZR18	Xi.1	deglutathionylation	GS-TriCH		Armstrong lab data	RNA	59299	http://sfld.rbvi.ucsf.edu/django/efd/59299
P42620	C4ZR18	Xi.1	deglutathionylation	S-(4-nitrophenyl)glutathione		Armstrong lab data	RNA	59299	http://sfld.rbvi.ucsf.edu/django/efd/59299
P42620	C4ZR18	Xi.1	disulfide bond reductase	cystine		Armstrong lab data	RNA	59299	http://sfld.rbvi.ucsf.edu/django/efd/59299
P42620	C4ZR18	Xi.1	disulfide bond reductase	hydroxyethyl disulfide		Armstrong lab data	RNA	59299	http://sfld.rbvi.ucsf.edu/django/efd/59299
P36156	C7GXD4	Xi.1	alkylarsenate reductase	dimethylarsenate		PMID:16709151	GOA_ManLit	55984	http://sfld.rbvi.ucsf.edu/django/efd/55984
P36156	C7GXD4	Xi.1	conjugate addition	ethacrynic acid		PMID:16709151	GOA_ManLit	55984	http://sfld.rbvi.ucsf.edu/django/efd/55984
P36156	C7GXD4	Xi.1	deglutathionylation	GS-TriCH		PMID:20388120	GOA_ManLit	55984	http://sfld.rbvi.ucsf.edu/django/efd/55984
P36156	C7GXD4	Xi.1	dehydroascorbate reductase	dehydroascorbate	dehydroascorbate reductase	PMID:16709151	GOA_ManLit	55984	http://sfld.rbvi.ucsf.edu/django/efd/55984
P36156	C7GXD4	Xi.1	disulfide bond reductase	2-hydroxyethyl disulfide		PMID:16709151	GOA_ManLit	55984	http://sfld.rbvi.ucsf.edu/django/efd/55984
P48239	P48239	Xi.1	alkylarsenate reductase	dimethylarsenate		PMID:16709151	GOA	56076	http://sfld.rbvi.ucsf.edu/django/efd/56076
P48239	P48239	Xi.1	conjugate addition	ethacrynic acid		PMID:16709151	GOA	56076	http://sfld.rbvi.ucsf.edu/django/efd/56076
P48239	P48239	Xi.1	dehydroascorbate reductase	dehydroascorbate	dehydroascorbate reductase	PMID:16709151	GOA	56076	http://sfld.rbvi.ucsf.edu/django/efd/56076
P48239	P48239	Xi.1	disulfide bond reductase	2-hydroxyethyl disulfide		PMID:16709151	GOA	56076	http://sfld.rbvi.ucsf.edu/django/efd/56076
Q04806	Q04806	Xi.1	alkylarsenate reductase	dimethylarsenate		PMID:16709151	GOA	58431	http://sfld.rbvi.ucsf.edu/django/efd/58431
Q04806	Q04806	Xi.1	conjugate addition	ethacrynic acid		PMID:16709151	GOA	58431	http://sfld.rbvi.ucsf.edu/django/efd/58431
Q04806	Q04806	Xi.1	dehydroascorbate reductase	dehydroascorbate	dehydroascorbate reductase	PMID:16709151	GOA	58431	http://sfld.rbvi.ucsf.edu/django/efd/58431
Q04806	Q04806	Xi.1	disulfide bond reductase	2-hydroxyethyl disulfide		PMID:16709151	GOA	58431	http://sfld.rbvi.ucsf.edu/django/efd/58431
Q8KN33	Q8KN33	Xi.1	deglutathionylation	GS-TriCH	deglutathionylation of GS-TriCH	PMID:20388120	ManLit	225422	http://sfld.rbvi.ucsf.edu/django/efd/225422
Q9RBP4	Q9RBP4	R1.1	epoxide ring opening	1,2-epoxy-2-methyl-3-butene	epoxide ring opening of 1,2-epoxy-2-methyl-3-butene	PMID:10715003	ManLit	229066	http://sfld.rbvi.ucsf.edu/django/efd/229066
P0AC59	B3BP81	R4.1	disulfide bond reductase	hydroxyethyl disulfide		PMID:9111025	GOA	59801	http://sfld.rbvi.ucsf.edu/django/efd/59801
D0W558	D0W558	R4.1	disulfide bond reductase	cysteine disulfide		This work	This work	235071	http://sfld.rbvi.ucsf.edu/django/efd/235071
D0W558	D0W558	R4.1	disulfide bond reductase	hydroxyethyl disulfide		This work	This work	235071	http://sfld.rbvi.ucsf.edu/django/efd/235071
D0W558	D0W558	R4.1	disulfide bond reductase	pantethine disulfide		This work	This work	235071	http://sfld.rbvi.ucsf.edu/django/efd/235071
A1U3L8	A1U3L8	None	nucleophilic addition	propyl isothiocyanate		This work	This work	59782	http://sfld.rbvi.ucsf.edu/django/efd/59782
A1U3L8	A1U3L8	None	nucleophilic substitution	iodoacetamide		This work	This work	59782	http://sfld.rbvi.ucsf.edu/django/efd/59782
A1U3L8	A1U3L8	None	nucleophilic substitution	iodoacetate		This work	This work	59782	http://sfld.rbvi.ucsf.edu/django/efd/59782
A5E0V2	A5E0V2	None	nucleophilic substitution	iodoacetate		This work	This work	59307	http://sfld.rbvi.ucsf.edu/django/efd/59307
Q4WIU8	B0XSU6	None	nucleophilic substitution	iodoacetate		This work	This work	59098	http://sfld.rbvi.ucsf.edu/django/efd/59098
Q9I022	B7UV05	None	disulfide bond reductase	furfuryl disulfide		This work	This work	57645	http://sfld.rbvi.ucsf.edu/django/efd/57645
C0VL10	C0VL10	None	peroxidase	cumene hydroperoxide		This work	This work	225420	http://sfld.rbvi.ucsf.edu/django/efd/225420
C0VL10	C0VL10	None	peroxidase	cumene hydroperoxide		This work	This work	225420	http://sfld.rbvi.ucsf.edu/django/efd/225420
D0S3A1	D0S3A1	None	peroxidase	cumene hydroperoxide		This work	This work	225405	http://sfld.rbvi.ucsf.edu/django/efd/225405
D0STE8	D0STE8	None	nucleophilic addition	cyclohexyl isothiocyanate		This work	This work	224734	http://sfld.rbvi.ucsf.edu/django/efd/224734
D0STE8	D0STE8	None	nucleophilic addition	cyclohexyl isothiocyanate		This work	This work	224734	http://sfld.rbvi.ucsf.edu/django/efd/224734
D0STE8	D0STE8	None	peroxidase	cumene hydroperoxide		This work	This work	224734	http://sfld.rbvi.ucsf.edu/django/efd/224734
D0STE8	D0STE8	None	peroxidase	cumene hydroperoxide		This work	This work	224734	http://sfld.rbvi.ucsf.edu/django/efd/224734
D0T5W7	D0T5W7	None	peroxidase	cumene hydroperoxide		This work	This work	228238	http://sfld.rbvi.ucsf.edu/django/efd/228238
Q03520	E0LP85	None	reductive dehalogenation	trichloro-p-hydroquinone	reductive dehalogenation of trichloro-p-hydroquinone	PMID:16042413	ManLit	230445	http://sfld.rbvi.ucsf.edu/django/efd/230445
P30347	P30347	None	nucleophilic substitution	a-(2-methoxyphenoxy)-B-hydroxypropiovanillone	nucleophilic substitution of a-(2-methoxyphenoxy)-B-hydroxypropiovanillone	PMID:12618439	ManLit	225657	http://sfld.rbvi.ucsf.edu/django/efd/225657
Q59U36	Q59U36	None	conjugate addition	ethacrynic acid		This work	This work	59059	http://sfld.rbvi.ucsf.edu/django/efd/59059
Q5MBU2	Q5MBU2	None	nucleophilic addition	GliG	GliG	PMID:21749092	ManLit	228904	http://sfld.rbvi.ucsf.edu/django/efd/228904
Q5MBU2	Q5MBU2	None	nucleophilic addition	GliG	GliG	PMID:21513890	ManLit	228904	http://sfld.rbvi.ucsf.edu/django/efd/228904
Q9WXJ9	Q9WXJ9	None	deglutathionylation	a-(2-methoxyphenoxy)-B-hydroxypropiovanillone	deglutathionylation of a-(2-methoxyphenoxy)-B-hydroxypropiovanillone	PMID:12618439	ManLit	228971	http://sfld.rbvi.ucsf.edu/django/efd/228971
