# Supplementary material for: Large-Scale Determination of Sequence, Structure, and Function Relationships in Cytosolic Glutathione Transferases across the Biosphere
Source: PLoS Biol. 2014 Apr 22;12(4):e1001843. doi: 10.1371/journal.pbio.1001843 (PMC3995644; doi:10.1371/journal.pbio.1001843)
Supplement: Table S5 — 3D structures for cytGSTs. The 3D structures mapped onto the networks in this work are listed; new structures from this work were solved by the EFI, and are indicated by the presence of an EFI target ID. Primary ID designates the protein ID used in this paper (usually UniProt accession number, or an EFI target ID [see Methods]) to represent redundant protein sequences. The Primary ID may differ from the dbAccession, which is the ID in the PDB file that lists the target ID for the cognate sequence for that structure. If a dbAccession in the PDB file was not a UniProt identifier, a UniProt identifier is provided in this Table (UniProt column). The column “GST activity” indicates the source of the experimental data if there is evidence for GST-like activity: “This work” means the experimental data were obtained only from assays provided in this work; “Lit” means the evidence comes from the literature; “This work and Lit” means the evidence comes from both sources. (XLSX) [file pbio.1001843.s009.xlsx]

## Sheet: cytGST_strs_efi_id_exp.txt
Table S5. 3D structures for cytGSTs
pdbcode	Primary ID	EFI target ID	dbAccession	UniProt	GST activity
10GS	P09211		P09211	P09211	Lit
11GS	P09211		P09211	P09211	Lit
12GS	P09211		P09211	P09211	Lit
13GS	P09211		P09211	P09211	Lit
14GS	P09211		P09211	P09211	Lit
16GS	P09211		P09211	P09211	Lit
17GS	P09211		P09211	P09211	Lit
18GS	P09211		P09211	P09211	Lit
19GS	P09211		P09211	P09211	Lit
1A0F	E2KU21		P0A9D2	P0A9D2	Lit
1AGS	P09210		P09210	P09210	Lit
1AQV	P09211		P09211	P09211	Lit
1AQW	P09211		P09211	P09211	Lit
1AQX	P09211		P09211	P09211	Lit
1AW9	Q9ZP62		Q9ZP62	Q9ZP62
1AXD	P12653		P12653	P12653	Lit
1B48	P24472		P24472	P24472
1B8X	P08515		P08515	P08515
1BAY	P19157		P19157	P19157	Lit
1BG5	P08515		P08515	P08515
1BX9	P46422		P46422	P46422	Lit
1BYE	P12653		P12653	P12653	Lit
1C72	P20136		P20136	P20136
1E6B	Q9ZVQ3		Q9ZVQ3	Q9ZVQ3	Lit
1EEM	P78417		P78417	P78417	Lit
1EOG	P09211		P09211	P09211	Lit
1EOH	P09211		P09211	P09211	Lit
1EV4	B6DYP7		P00502	P00502
1EV9	B6DYP7		P00502	P00502
1F2E	O33705		O33705	O33705
1F3A	P13745		P13745	P13745
1F3B	P13745		P13745	P13745
1FHE	P31670		P31670	P31670
1FW1	O43708		O43708	O43708	Lit
1G6W	E7KHF2		P23202	P23202	Lit
1G6Y	E7KHF2		P23202	P23202	Lit
1G7O	B3BP81		P0AC59	P0AC59	Lit
1GLP	P19157		P19157	P19157	Lit
1GLQ	P19157		P19157	P19157	Lit
1GNE	P08515		P08515	P08515
1GNW	P46422		P46422	P46422	Lit
1GSB	P04905		P04905	P04905
1GSC	P04905		P04905	P04905
1GSD	P08263		P08263	P08263	Lit
1GSE	P08263		P08263	P08263	Lit
1GSF	P08263		P08263	P08263	Lit
1GSQ	P46088		P46088	P46088
1GSS	P09211		P09211	P09211	Lit
1GSU	P20136		P20136	P20136
1GSY	P19157		P19157	P19157	Lit
1GTA	P08515		P08515	P08515
1GTB	P08515		P08515	P08515
1GTI	P19157		P19157	P19157	Lit
1GTU	P09488		P09488	P09488	Lit
1GUH	P08263		P08263	P08263	Lit
1GUK	P24472		P24472	P24472
1GUL	O15217		O15217	O15217	Lit
1GUM	O15217		O15217	O15217	Lit
1GWC	O04941		O04941	O04941
1HNA	P28161		P28161	P28161	Lit
1HNB	P28161		P28161	P28161	Lit
1HNC	P28161		P28161	P28161	Lit
1HQO	E7KHF2		P23202	P23202	Lit
1IYH	O60760		O60760	O60760	Lit
1IYI	O60760		O60760	O60760	Lit
1JLV	Q7KIF2		Q9GNE9	Q9GNE9	Lit
1JLW	Q7KIF1		Q9GN60	Q9GN60	Lit
1JZR	E7KHF2		P23202	P23202	Lit
1K0A	E7KHF2		P23202	P23202	Lit
1K0B	E7KHF2		P23202	P23202	Lit
1K0C	E7KHF2		P23202	P23202	Lit
1K0D	E7KHF2		P23202	P23202	Lit
1K0M	Q5SRT3		O00299	O00299	Lit
1K0N	Q5SRT3		O00299	O00299	Lit
1K0O	Q5SRT3		O00299	O00299	Lit
1K3L	P08263		P08263	P08263	Lit
1K3O	P08263		P08263	P08263	Lit
1K3Y	P08263		P08263	P08263	Lit
1KBN	P09211		P09211	P09211	Lit
1LBK	P08263		P08263	P08263	Lit
1M0U	P41043		P41043	P41043	Lit
1M99	P08515		P08515	P08515
1M9A	P08515		P08515	P08515
1M9B	P08515		P08515	P08515
1MD3	P09211		P09211	P09211	Lit
1MD4	P09211		P09211	P09211	Lit
1ML6	P10648		P10648	P10648
1MTC	P04905		P04905	P04905
1N2A	E2KU21		P0A9D2	P0A9D2	Lit
1NHY	E7QLG9		P29547	P29547
1OE7	P30113		1OE7	P30113
1OE8	P30113		1OE8	P30113
1OKT	Q8MU52		Q8MU52	Q8MU52	Lit
1PD2	O35543		O35543	O35543	Lit
1PGT	P09211		P09211	P09211	Lit
1PKW	P08263		P08263	P08263	Lit
1PKZ	P08263		P08263	P08263	Lit
1PL1	P08263		P08263	P08263	Lit
1PL2	P08263		P08263	P08263	Lit
1PMT	B4EWL4		P15214	P15214	Lit
1PN9	Q93113		Q93113	Q93113	Lit
1PX6	P09211		P09211	P09211	Lit
1PX7	P09211		P09211	P09211	Lit
1R5A	Q9GQG7		Q9GQG7	Q9GQG7
1RK4	Q5SRT3		O00299	O00299	Lit
1TDI	Q16772		Q16772	Q16772	Lit
1TU7	P46427		P46427	P46427	Lit
1TU8	P46427		P46427	P46427	Lit
1TW9	Q9NJQ6		Q9NJQ6	Q9NJQ6
1U3I	C4QBV6		P09792	P09792
1U87	P08515		P08515	P08515
1U88	P08515		P08515	P08515
1UA5	P08515		P08515	P08515
1USB	P08263		P08263	P08263	Lit
1V2A	Q9BHB0		Q9BHB0	Q9BHB0
1V40	O60760		O60760	O60760	Lit
1VF1	P26697		P26697	P26697	Lit
1VF2	P26697		P26697	P26697	Lit
1VF3	P26697		P26697	P26697	Lit
1VF4	P26697		P26697	P26697	Lit
1XW5	P28161		P28161	P28161	Lit
1XW6	P09488		P09488	P09488	Lit
1XWG	P08263		P08263	P08263	Lit
1XWK	P09488		P09488	P09488	Lit
1Y6E	P08515		P08515	P08515
1YDK	P08263		P08263	P08263	Lit
1YJ6	P09488		P09488	P09488	Lit
1YKC	P28161		P28161	P28161	Lit
1YQ1	Q93698		Q93698	Q93698	This work
1ZGN	P09211		P09211	P09211	Lit
1ZL9	Q09596		Q09596	Q09596
20GS	P09211		P09211	P09211	Lit
22GS	P09211		P09211	P09211	Lit
2A2R	P09211		P09211	P09211	Lit
2A2S	P09211		P09211	P09211	Lit
2AAW	Q8MU52		16518972	Q8MU52	Lit
2AB6	P28161		P28161	P28161	Lit
2AHE	Q9Y696		Q9Y696	Q9Y696
2C3N	P30711		P30711	P30711	Lit
2C3Q	P30711		P30711	P30711	Lit
2C3T	P30711		P30711	P30711	Lit
2C4J	P28161		P28161	P28161	Lit
2C80	P30113		P30113	P30113
2C8U	P30113		P30113	P30113
2CA8	P30113		P30113	P30113
2CAI	P30113		P30113	P30113
2CAQ	P30113		P30113	P30113
2CVD	O60760		O60760	O60760	Lit
2CZ2	Q9WVL0		Q9WVL0	Q9WVL0
2CZ3	Q9WVL0		Q9WVL0	Q9WVL0
2D2Z	Q9Y696		Q9Y696	Q9Y696
2DC5	Q80W21		30354091	Q80W21
2DSA	Q9RAF0		Q9RAF0	Q9RAF0
2F3M	P09488		P09488	P09488	Lit
2F8F	P30113		P30113	P30113
2FHE	P56598		P56598	P56598	Lit
2GDR	Q8GBY1		27528348	Q8GBY1	Lit
2GLR	P19157		P19157	P19157	Lit
2GSQ	P46088		P46088	P46088
2GSR	P80031		P80031	P80031	Lit
2GSS	P09211		P09211	P09211	Lit
2GST	P04905		P04905	P04905
2GTU	P28161		P28161	P28161	Lit
2HNL	P46434		P46434	P46434
2IL3	Q7PVS6		Q7PVS6	Q7PVS6	Lit
2IMI	Q7PVS6		Q7PVS6	Q7PVS6	Lit
2IMK	Q7PVS6		Q7PVS6	Q7PVS6	Lit
2J9H	P09211		P09211	P09211	Lit
2JL4	O86043		O86043	O86043	Lit
2NTO	C1JZX6		P81065	P81065	Lit
2OA7	P19157		P19157	P19157	Lit
2OAC	P19157		P19157	P19157	Lit
2OAD	P19157		P19157	P19157	Lit
2ON5	D3U1A6		2ON5	D3U1A6
2ON7	D3U1A5		2ON7	D3U1A5	Lit
2PER	O15247		O15247	O15247
2PGT	P09211		P09211	P09211	Lit
2PMT	B4EWL4		P15214	P15214	Lit
2PVQ	C1JZX6		P81065	P81065	Lit
2R3X	P08263		P08263	P08263	Lit
2R4V	O15247		O15247	O15247
2R5G	O15247		O15247	O15247
2R6K	P08263		P08263	P08263	Lit
2V6K	O86043		O86043	O86043	Lit
2VCQ	O60760		O60760	O60760	Lit
2VCT	P09210		P09210	P09210	Lit
2VCV	Q16772		Q16772	Q16772	Lit
2VCW	O60760		O60760	O60760	Lit
2VCX	O60760		O60760	O60760	Lit
2VCZ	O60760		O60760	O60760	Lit
2VD0	O60760		O60760	O60760	Lit
2VD1	O60760		O60760	O60760	Lit
2VO4	O49235		O49235	O49235
2WB9	Q06A71		Q06A71	Q06A71
2WDU	Q06A71		Q06A71	Q06A71
2WJU	P09210		P09210	P09210	Lit
2WRT	P30112		P30112	P30112
2WS2	Q9NAW7		Q9NAW7	Q9NAW7
2X64	Q9PE18		Q9PE18	Q9PE18
2YCD	A9CFJ9		A9CFJ9	A9CFJ9	This work and Lit
3AY8	Q2F690		Q2F690	Q2F690
3BBY	B7M5Y2		P77544	P77544	Lit
3C8E	D6JFD2		Q46845	Q46845	Lit
3CBU	Q473P3		Q473P3	Q473P3	This work
3CRT	P08515		P08515	P08515
3CRU	P08515		P08515	P08515
3CSH	P09211		P09211	P09211	Lit
3CSI	P09211		P09211	P09211	Lit
3CSJ	P09211		P09211	P09211	Lit
3D0Z	P08515		P08515	P08515
3DD3	P09211		P09211	P09211	Lit
3DGQ	P09211		P09211	P09211	Lit
3EE2	O60760		O60760	O60760	Lit
3EIN	P20432		P20432	P20432	Lit
3ERF	Q12390		Q12390	Q12390	Lit
3ERG	Q12390		Q12390	Q12390	Lit
3F63	Q7KIF1		Q9GN60	Q9GN60	Lit
3F6D	Q7KIF1		Q9GN60	Q9GN60	Lit
3F6F	Q9VGA1		Q9VGA1	Q9VGA1	Lit
3FHS	O49235		O49235	O49235
3FR3	Q8MU52		Q8MU52	Q8MU52	Lit
3FR6	Q8MU52		Q8MU52	Q8MU52	Lit
3FR9	Q8MU52		Q8MU52	Q8MU52	Lit
3FRC	Q8MU52		Q8MU52	Q8MU52	Lit
3FY7	O95833		O95833	O95833
3G7I	Q7KIF1		Q9GN60	Q9GN60	Lit
3G7J	Q7KIF1		Q9GN60	Q9GN60	Lit
3GH6	Q9VGA1		Q9VGA1	Q9VGA1	Lit
3GSS	P09211		P09211	P09211	Lit
3GST	P04905		P04905	P04905
3GTU	P28161		P28161	P28161	Lit
3GUR	P28161		P28161	P28161	Lit
3GUS	P09211		P09211	P09211	Lit
3GX0	E7ICS5		P77526	P77526	Lit
3HJM	P09211		P09211	P09211	Lit
3HJO	P09211		P09211	P09211	Lit
3HKR	P09211		P09211	P09211	Lit
3I69	P08263		P08263	P08263	Lit
3I6A	P08263		P08263	P08263	Lit
3IBH	Q12390		Q12390	Q12390	Lit
3IC8	Q887M8		Q887M8	Q887M8
3IE3	P09211		P09211	P09211	Lit
3IK7	O15217		O15217	O15217	Lit
3IK9	P08263		P08263	P08263	Lit
3IR4	E8BPL4		Q7CQR3	Q7CQR3
3ISO	Q25595		Q25595	Q25595
3KJY	O95833		O95833	O95833
3KM6	P09211		P09211	P09211	Lit
3KMN	P09211		P09211	P09211	Lit
3KMO	P09211		P09211	P09211	Lit
3KTL	P08263		P08263	P08263	Lit
3KXO	O60760		O60760	O60760	Lit
3L0H	P08263		P08263	P08263	Lit
3LFL	P78417		P78417	P78417	Lit
3LG6	D2YW48		3LG6	D2YW48
3LQ7	A9CFJ9		A9CFJ9	A9CFJ9	This work and Lit
3LSZ	Q3IZT6		Q3IZT6	Q3IZT6	This work
3LXT	Q4KDJ6		Q4KDJ6	Q4KDJ6	This work
3LXZ	Q88RE7		Q88RE7	Q88RE7	This work
3LYK	C9MHX0		P45207	P45207
3LYP	Q4K6H7		Q4K6H7	Q4K6H7
3M0F	Q4KDJ6		Q4KDJ6	Q4KDJ6	This work
3M1G	Q8NR03		Q8NR03	Q8NR03
3M3M	Q4K8I0		Q4K8I0	Q4K8I0	This work
3M8N	Q6N1S2		Q6N1S2	Q6N1S2
3MAK	P20432		P20432	P20432	Lit
3MDK	Q88N92		Q88N92	Q88N92
3N5O	D2YW48		D2YW48	D2YW48
3N9J	P09211		P09211	P09211	Lit
3NIV	Q5ZT82		Q5ZT82	Q5ZT82	This work
3O3T	Q5SRT3		O00299	O00299	Lit
3O76	P19157		P19157	P19157	Lit
3P8W	Q5SRT3		O00299	O00299	Lit
3P90	Q5SRT3		O00299	O00299	Lit
3PGT	P09211		P09211	P09211	Lit
3PPU	B3VQJ7		B3VQJ7	B3VQJ7	Lit
3PR8	Q88RE7		Q88RE7	Q88RE7	This work
3Q18	Q9H4Y5		Q9H4Y5	Q9H4Y5	Lit
3Q19	Q9H4Y5		Q9H4Y5	Q9H4Y5	Lit
3Q74	P08263		P08263	P08263	Lit
3QAG	Q9H4Y5		Q9H4Y5	Q9H4Y5	Lit
3QAV	B9VX79		B9VX79	B9VX79
3QAW	B9VX79		B9VX79	B9VX79
3QMZ	P08515		P08515	P08515
3QR6	Q5SRT3		O00299	O00299	Lit
3R2Q	B3HZI4		P0ACA1	P0ACA1
3R3E	C4ZR18		P42620	P42620	This work
3RBT	Q1HPV9		Q1HPV9	Q1HPV9
3SWL	Q5SRT3		O00299	O00299	Lit
3T2U	Q86LL8		Q86LL8	Q86LL8	Lit
3TGZ	Q5SRT3		O00299	O00299	Lit
3TOT	Q8XVV6	501058	Q8XVV6	Q8XVV6
3TOU	Q8XVV6	501058	Q8XVV6	Q8XVV6
3U6V	P08263		P08263	P08263	Lit
3UAP	Q60CN1	501774	Q60CN1	Q60CN1
3UAR	Q60CN1	501774	Q60CN1	Q60CN1
3UBK	Q8F2Y8	501770	Q8F2Y8	Q8F2Y8
3UBL	Q8F2Y8	501770	Q8F2Y8	Q8F2Y8
3UVH	Q5SRT3		O00299	O00299	Lit
3VI5	O60760		O60760	O60760	Lit
3VI7	O60760		O60760	O60760	Lit
3VK9	Q60GK5		Q60GK5	Q60GK5	Lit
3VLN	P78417		P78417	P78417	Lit
3VPQ	Q5CCJ4		Q5CCJ4	Q5CCJ4	Lit
3VPT	Q5CCJ4		Q5CCJ4	Q5CCJ4	Lit
3VWX	Q9U795		Q9U795	Q9U795
3ZFB	P08263		P08263	P08263	Lit
3ZFL	P08263		P08263	P08263	Lit
4ACS	P09210		P09210	P09210	Lit
4AGS	E9BPV5		A4I8P2	A4I8P2
4DEJ	Q5R0K1	501089	Q5R0K1	Q5R0K1
4EC0	O60760		O60760	O60760	Lit
4ECB	P08515		P08515	P08515
4ECI	Q02KA8	501853	Q02KA8	Q02KA8	This work
4ECJ	Q02KA8	501853	Q02KA8	Q02KA8	This work
4EDY	O60760		O60760	O60760	Lit
4EDZ	O60760		O60760	O60760	Lit
4EE0	O60760		O60760	O60760	Lit
4EXJ	A5E0V2	501752	A5E0V2	A5E0V2	This work
4FQU	Q8KN33		Q8KN33	Q8KN33	Lit
4G0I	C4ZR18		P42620	P42620	This work
4G0K	C4ZR18		P42620	P42620	This work
4G0L	C4ZR18		P42620	P42620	This work
4G10	Q9WXJ9		Q9WXJ9	Q9WXJ9	Lit
4G9H	Q8D0L3	501894	Q8D0L3	Q8D0L3
4GCI	Q8D0L3	501894	Q8D0L3	Q8D0L3
4GF0	A3STM0	501084	A3STM0	A3STM0	This work
4GLT	Q1GZF4	507160	Q1GZF4	Q1GZF4
4GSS	P09211		P09211	P09211	Lit
4GST	P04905		P04905	P04905
4GTU	Q03013		Q03013	Q03013	Lit
4HI7	B4KM86	501819	B4KM86	B4KM86	This work
4HJ2	P08263		P08263	P08263	Lit
4HOJ	D1DGQ7	501841	O33374	O33374
4HZ2	A7ILT8	507152	A7ILT8	A7ILT8
4HZ4	E0FBF3	501787	B4XH91	B4XH91	This work
4IBP	Q4K4R5	900011	Q4K4R5	Q4K4R5	This work
4ID0	Q4K4R5	900011	Q4K4R5	Q4K4R5	This work
4IEL	Q0B681	507141	Q0B681	Q0B681
4IGJ	B8J605	507175	B8J605	B8J605	This work
4IJI	Q4K4R5	900011	Q4K4R5	Q4K4R5	This work
4IKH	Q4KED9	900003	Q4KED9	Q4KED9	This work
4IQ1	A7JQU5	507015	A7JQU5	A7JQU5
4IQA	Q5SRT3		O00299	O00299	Lit
4ISD	C5A7Z5	501803	C5A7Z5	C5A7Z5
4IVF	A5E437	501753	A5E437	A5E437
4IW9	A7JQU5	507015	A7JQU5	A7JQU5
4J2F	B9RWR5	501866	B9RWR5	B9RWR5	This work
4JBB	A6TBY7	507184	A6TBY7	A6TBY7
4JED	B1M0X3	507060	B1M0X3	B1M0X3	This work
4KDU	B1FZ96	507264	B1FZ96	B1FZ96
4KDX	B1FZ96	507264	B1FZ96	B1FZ96
4KE3	B1FZ96	507264	B1FZ96	B1FZ96
4KF9	B5S0W6	501780	4KF9	B5S0W6
4KGI	Q0T4E2	507258	E3Y3H4	E3Y3H4
4KH7	A9MIP2	507262	Q8Z859	A9MIP2
4PGT	P09211		P09211	P09211	Lit
5FWG	P04905		P04905	P04905
5GSS	P09211		P09211	P09211	Lit
5GST	P04905		P04905	P04905
6GSS	P09211		P09211	P09211	Lit
6GST	P04905		P04905	P04905
6GSU	P04905		P04905	P04905
6GSV	P04905		P04905	P04905
6GSW	P04905		P04905	P04905
6GSX	P04905		P04905	P04905
6GSY	P04905		P04905	P04905
7GSS	P09211		P09211	P09211	Lit
8GSS	P09211		P09211	P09211	Lit
9GSS	P09211		P09211	P09211	Lit
